# Supplementary material for: ICR142 Benchmarker: evaluating, optimising and benchmarking variant calling performance using the ICR142 NGS validation series
Source: Wellcome Open Res. 2018 Oct 31;3:108. Originally published 2018 Aug 31. [Version 2] doi: 10.12688/wellcomeopenres.14754.2 (PMC6234721; doi:10.12688/wellcomeopenres.14754.2)
Supplement: Supplementary file 1 [file wellcomeopenres-3-16253-s0000.tgz › 89ff5922-247a-415c-ba48-5225abe8852d_Supp_file_1.txt]

#The below commands are run to create a gVCF file for each sample
bwa mem 0.7.12 -t 4 -M -R “info” human_g1k_v37.fasta read1.fastq read2.fastq
Picard 1.129 FixMateInformation VALIDATION_STRINGENCY=SILENT COMPRESSION_LEVEL=0 CREATE_INDEX=true SORT_ORDER=coordinate
Picard 1.129 MarkDuplicates REMOVE_DUPLICATES=true VALIDATION_STRINGENCY=SILENT COMPRESSION_LEVEL=0 CREATE_INDEX=true
GATK 3.4-46 RealignerTargetCreator -known Mills_and_1000G_gold_standard.indels.b37.vcf -R human_g1k_v37.fasta
GATK 3.4-46 IndelRealigner -known Mills_and_1000G_gold_standard.indels.b37.vcf -R human_g1k_v37.fasta --maxReadsInMemory 100000000 --maxReadsForRealignment 600000
GATK 3.4-46 BaseRecalibrator -knownSites dbsnp_141.b37.vcf -o sample_bqsr.grp -R human_g1k_v37.fasta
GATK 3.4-46 HaplotypeCaller --BQSR sample_bqsr.grp --emitRefConfidence GVCF --variant_index_type LINEAR --variant_index_parameter 128000 -L intervals.bed -D dbsnp_141.b37.vcf -stand_call_conf 50.0 -stand_emit_conf 10.0 
GATK 3.4-46 GenotypeGVCFs -A FisherStrand -A QualByDepth -A ChromosomeCounts -A VariantType GATK 3.4-46 VariantFiltration --filterExpression QD < 2.0 --filterName QD2 --filterExpression MQ < 40.0 --filterName MQ40 --filterExpression ReadPosRankSum < -8.0 --filterName RPRS-8 --filterExpression FS > 60.0 --filterName FS60 --filterExpression MQRankSum < -12.5 --filterName MQRankSum-12.5
GATK 3.4-46 VariantFiltration --filterExpression QD < 2.0 --filterName QD2 --filterExpression MQ < 40.0 --filterName MQ40 --filterExpression ReadPosRankSum < -8.0 --filterName RPRS-8 --filterExpression FS > 60.0 --filterExpression MQRankSum < -12.5 --filterName MQRankSum-12.5
