# Supplementary material for: ICR142 Benchmarker: evaluating, optimising and benchmarking variant calling performance using the ICR142 NGS validation series
Source: Wellcome Open Res. 2018 Oct 31;3:108. Originally published 2018 Aug 31. [Version 2] doi: 10.12688/wellcomeopenres.14754.2 (PMC6234721; doi:10.12688/wellcomeopenres.14754.2)
Supplement: Supplementary file 2 [file wellcomeopenres-3-16253-s0001.tgz › be69c8ce-985d-4672-b61b-ef18dc18c5ac_Supp_file_2.txt]

Sample	Gene	SangerCall	Type	Transcript	CHR	EvaluatedPosition	POS	REF	ALT	Zygosity	SiteID	OpEx	OpExExactFinalMatch	GATK	GATKExactFinalMatch	DeepVariant	DeepVariantExactFinalMatch	Group
D69367	PABPC3	c.999delA	del	ENST00000281589	13	25671332	25671332	CA	C	heterozygous	1	0	no	1	yes	2	no	.
L75319	BTNL2	c.451delC	del	ENST00000468270	6	32370969	32370969	TG	T	heterozygous	2	0	no	1	yes	1	yes	.
L66742	DPY19L1	c.1435_1436delAT	del	ENST00000310974	7	34981410	34981410	CAT	C	heterozygous	3	0	no	0	no	0	no	.
L76738	PSG6	c.262_263insGAA_p.Gln87_Ile88insArg	ins	ENST00000292125	19	43420441	43420441	A	ATTC	heterozygous	4	0	no	0	no	0	no	.
L86963	FOXO3	c.1143dupG	ins	ENST00000406360	6	108985178	108985178	G	GG	heterozygous	5	0	no	0	no	0	no	.
L84221	IGSF3	c.3117_3119dupGGA_p.Glu1039dup	ins	ENST00000369483	1	117122310	117122288	G	GTCC	heterozygous	6	0	no	1	no	1	no	.
L57299	FANCD2	No	bs	ENST00000287647	3	10127495	NA				7	0	.	0	.	0	.	B
L57299	FANCD2	No	bs	ENST00000287647	3	10140403	NA				8	0	.	0	.	0	.	B
D91936	POTEH	No	bs	ENST00000343518	22	16287784	NA				9	1	.	1	.	1	.	.
L50982	AGR3	No	bs	ENST00000310398	7	16918134	NA				10	0	.	0	.	1	.	.
L57299	PARP4	No	bs	ENST00000381989	13	25016103	NA				11	0	.	0	.	0	.	B
L124311	PARP4	c.3285_3285+5delinsAGT	complex	ENST00000381989	13	25021149	25021149	CTTACC	ACT	homozygous	12	1	no	1	no	1	no	A
D77356	PARP4	c.3285_3285+5delinsAGT	complex	ENST00000381989	13	25021149	25021149	CTTACC	ACT	homozygous	13	1	no	1	no	1	no	A
D56468	PARP4	c.3285_3285+5delinsAGT	complex	ENST00000381989	13	25021149	25021149	CTTACC	ACT	homozygous	14	0	no	1	no	1	no	.
L115230	PARP4	c.3285_3285+5delinsAGT	complex	ENST00000381989	13	25021149	25021149	CTTACC	ACT	homozygous	15	0	no	0	no	1	no	.
L64481	PARP4	No	bs	ENST00000381989	13	25026552	NA				16	0	.	0	.	0	.	B
L2481	PARP4	No	bs	ENST00000381989	13	25068706	NA				17	0	.	0	.	1	.	.
L95984	CHEK2	No	bs	ENST00000328354	22	29085205	NA				18	1	.	1	.	1	.	.
L60025	BRCA2	No	bs	ENST00000380152	13	32911143	NA				19	0	.	0	.	0	.	B
L17783	ZNF221	No	bs	ENST00000251269	19	44469101	NA				20	0	.	0	.	0	.	B
L52122	SPG11	No	bs	ENST00000261866	15	44944106	NA				21	0	.	0	.	0	.	B
L17783	FANCM	No	bs	ENST00000267430	14	45605580	NA				22	0	.	0	.	1	.	.
L47646	FANCM	No	bs	ENST00000267430	14	45623246	NA				23	0	.	0	.	1	.	.
D81625	SIRPA	No	indel	ENST00000358771	20	1895963	NA				24	1	.	0	.	3	.	.
D68566	ACTRT2	c.163_165delAAG_p.Lys55del	del	ENST00000378404	1	2938407	2938407	CAGA	C	heterozygous	25	1	yes	1	yes	1	yes	A
L92388	SKA3	No	indel	ENST00000314759	13	21746643	NA				26	1	.	1	.	0	.	.
L84221	SLC39A14	No	indel	ENST00000381237	8	22262228	NA				27	1	.	1	.	1	.	.
l17193	BRCA2	No	indel	ENST00000380152	13	32911391	NA				28	0	.	0	.	0	.	B
T81996	EPDR1	c.-256_-244del13	del	ENST00000199448	7	37960286	37960262	AAGGCAGTGGCAGC	A	heterozygous	29	1	yes	1	yes	1	yes	A
L75319	ZNF233	c.1983_1986delinsATA	complex	ENST00000391958	19	44778799	44778796	GTTG	ATA	homozygous	30	1	no	1	no	1	no	A
L80559	MTMR2	No	indel	ENST00000346299	11	95583026	NA				31	0	.	1	.	0	.	.
D93615	MTMR2	No	indel	ENST00000346299	11	95598840	NA				32	0	.	0	.	0	.	B
L85802	PKD2L1	No	indel	ENST00000318222	10	102057340	NA				33	1	.	1	.	0	.	.
L76738	OVGP1	c.1598_1621del24_p.Thr533_Val540del	del	ENST00000369732	1	111957528	111957501	CTCACAGACTGATGACTCACAGGGG	C	heterozygous	34	1	yes	1	yes	2	yes	A
L45377	ZNF714	No	indel	ENST00000291770	19	21299777	NA				35	1	.	1	.	1	.	.
D69066	SKA3	No	indel	ENST00000314759	13	21732265	NA				36	0	.	0	.	0	.	B
L2481	PARP4	No	indel	ENST00000381989	13	25067829	NA				37	0	.	0	.	0	.	B
L92388	TYRO3	No	indel	ENST00000263798	15	41865664	NA				38	0	.	0	.	0	.	B
L84221	MAN2C1	No	indel	ENST00000267978	15	75651050	NA				39	1	.	1	.	1	.	.
L80559	MTMR2	No	indel	ENST00000346299	11	95591797	NA				40	0	.	0	.	0	.	B
D64976	NFKBIZ	c.1935+4_1935+5insTTTTAGAAAGCTTTAATAACCAC	ins	ENST00000326172	3	101576023	101576029	T	TACTTTTAGAAAGCTTTAATAACC	heterozygous	41	1	yes	1	yes	1	yes	A
D69066	MUC13	No	indel	ENST00000311075	3	124646705	NA				42	1	.	1	.	1	.	.
D77197	BCLAF1	No	indel	ENST00000531224	6	136582254	NA				43	0	.	1	.	1	.	.
D68566	BCLAF1	No	indel	ENST00000531224	6	136582614	NA				44	0	.	0	.	0	.	B
L84221	LCE4A	c.143_144insCTGTAGCTCTGGGGGCTG_p.Cys48_Gly49insCysSerSerGlyGlyCys	ins	ENST00000368777	1	152681680	152681680	C	CAGCTCTGGGGGCTGCTGT	homozygous	45	0	no	1	yes	1	yes	.
L84221	RPH3AL	No	bs	ENST00000323434	17	177327	NA				46	0	.	0	.	0	.	B
L75319	SLC22A18	No	bs	ENST00000380574	11	2943788	NA				47	0	.	0	.	0	.	B
L82403	FANCD2	No	bs	ENST00000287647	3	10077970	NA				48	0	.	0	.	0	.	B
L75319	DNMT1	No	bs	ENST00000359526	19	10265393	NA				49	0	.	0	.	0	.	B
L53053	TSG101	No	bs	ENST00000251968	11	18524118	NA				50	0	.	0	.	0	.	B
L52477	USP48	No	bs	ENST00000308271	1	22013702	NA				51	0	.	0	.	0	.	B
L45377	FLT1	No	bs	ENST00000282397	13	28959048	NA				52	0	.	0	.	0	.	B
L91951	AIF1	No	bs	ENST00000376059	6	31583361	NA				53	0	.	0	.	0	.	B
L45377	BRD2	No	bs	ENST00000395289	6	32946109	NA				54	0	.	0	.	0	.	B
L91951	FANCE	No	bs	ENST00000229769	6	35428397	NA				55	0	.	0	.	0	.	B
L75319	WDR62	No	bs	ENST00000401500	19	36587983	NA				56	0	.	0	.	0	.	B
L75319	TUBGCP4	No	bs	ENST00000260383	15	43690307	NA				57	0	.	0	.	0	.	B
L52477	ADARB1	No	bs	ENST00000539173	21	46602498	NA				58	0	.	0	.	0	.	B
L75319	PRMT1	No	bs	ENST00000454376	19	50187328	NA				59	0	.	0	.	0	.	B
L84221	ZMYM3	No	bs	ENST00000353904	X	70468286	NA				60	0	.	0	.	0	.	B
L45377	CD109	No	bs	ENST00000287097	6	74533194	NA				61	0	.	0	.	0	.	B
L84221	TMC8	No	bs	ENST00000318430	17	76134084	NA				62	0	.	0	.	0	.	B
L75319	CMYA5	No	bs	ENST00000446378	5	79048619	NA				63	0	.	0	.	0	.	B
L75319	KLHDC4	No	bs	ENST00000270583	16	87743261	NA				64	0	.	0	.	0	.	B
L45377	EIF2AK3	No	bs	ENST00000303236	2	88895183	NA				65	0	.	0	.	0	.	B
L52477	COL10A1	No	bs	ENST00000327673	6	116441231	NA				66	0	.	0	.	0	.	B
L75291	TRAF2	No	bs	ENST00000247668	9	139818329	NA				67	0	.	0	.	0	.	B
L75319	CXorf40A	No	bs	ENST00000441248	X	148627388	NA				68	0	.	0	.	0	.	B
L45377	LPAL2	No	bs	ENST00000335388	6	160908455	NA				69	0	.	0	.	0	.	B
L45377	TFRC	No	bs	ENST00000360110	3	195800980	NA				70	0	.	0	.	0	.	B
L45377	IPO9	No	bs	ENST00000361565	1	201840408	NA				71	0	.	0	.	0	.	B
L53053	TRAF5	No	bs	ENST00000261464	1	211545690	NA				72	0	.	0	.	0	.	B
L75319	DOCK10	No	bs	ENST00000258390	2	225651818	NA				73	0	.	0	.	0	.	B
L45377	PAPOLA	No	indel	ENST00000216277	14	96994296	NA				74	0	.	0	.	0	.	B
L92388	ZNF141	No	indel	ENST00000240499	4	338197	NA				75	0	.	3	.	0	.	.
L74809	MRPL28	No	indel	ENST00000199706	16	419999	NA				76	0	.	0	.	0	.	B
D77197	PTDSS2	No	indel	ENST00000308020	11	490478	NA				77	0	.	0	.	0	.	B
L76738	PDDC1	No	indel	ENST00000319863	11	771383	NA				78	0	.	0	.	0	.	B
L75319	HEATR2	No	indel	ENST00000297440	7	814722	NA				79	0	.	0	.	0	.	B
D81625	SAMD11	No	indel	ENST00000342066	1	866447	NA				80	0	.	0	.	0	.	B
L52477	DMRT1	No	indel	ENST00000382276	9	916909	NA				81	0	.	0	.	0	.	B
D81625	ABR	No	indel	ENST00000302538	17	975954	NA				82	0	.	0	.	0	.	B
L86963	SSTR5	No	indel	ENST00000293897	16	1129462	NA				83	0	.	0	.	0	.	B
L66742	SIRPA	No	indel	ENST00000358771	20	1895793	NA				84	0	.	1	.	1	.	.
L84221	PRKCZ	No	indel	ENST00000378567	1	2103806	NA				85	0	.	0	.	0	.	B
D93615	PFKP	No	indel	ENST00000381125	10	3175397	NA				86	0	.	0	.	0	.	B
D93615	OR52R1	No	indel	ENST00000356069	11	4824705	NA				87	0	.	0	.	0	.	B
L45377	TRMT6	No	indel	ENST00000203001	20	5919318	NA				88	0	.	0	.	0	.	B
L92388	ESPN	No	indel	ENST00000377828	1	6488385	NA				89	0	.	0	.	0	.	B
L75291	TAS1R1	No	indel	ENST00000333172	1	6638842	NA				90	0	.	0	.	0	.	B
T81996	GRM7	No	indel	ENST00000357716	3	7721881	NA				91	0	.	0	.	0	.	B
D93615	CAMTA1	No	indel	ENST00000303635	1	7724452	NA				92	0	.	0	.	0	.	B
L45377	PFAS	No	indel	ENST00000314666	17	8168392	NA				93	0	.	0	.	0	.	B
L84221	ST5	No	indel	ENST00000534127	11	8719125	NA				94	0	.	0	.	0	.	B
L74809	CCDC165	No	indel	ENST00000359865	18	8793010	NA				95	0	.	0	.	0	.	B
L52470	RAD18	No	indel	ENST00000264926	3	8983267	NA				96	0	.	0	.	0	.	B
L52477	WDR16	No	indel	ENST00000352665	17	9536338	NA				97	0	.	0	.	0	.	B
L92388	TNFRSF8	No	indel	ENST00000263932	1	12170170	NA				98	0	.	0	.	0	.	B
D81625	MAN2B1	No	indel	ENST00000456935	19	12767769	NA				99	0	.	0	.	0	.	B
L52477	CELA2A	No	indel	ENST00000359621	1	15798504	NA				100	0	.	0	.	0	.	B
T81996	ADORA2B	No	indel	ENST00000304222	17	15878538	NA				101	0	.	0	.	0	.	B
L52477	CUBN	No	indel	ENST00000377833	10	17142200	NA				102	0	.	0	.	0	.	B
L45377	ADAMTSL1	No	indel	ENST00000380548	9	18680349	NA				103	0	.	0	.	0	.	B
L52477	RPS15A	No	indel	ENST00000322989	16	18799453	NA				104	0	.	0	.	0	.	B
D81625	MAU2	No	indel	ENST00000392313	19	19459987	NA				105	0	.	0	.	0	.	B
L75319	ULK2	No	indel	ENST00000395544	17	19685286	NA				106	0	.	0	.	0	.	B
T81996	MPHOSPH8	No	indel	ENST00000361479	13	20237200	NA				107	0	.	0	.	0	.	B
L92388	SKA3	No	indel	ENST00000314759	13	21736014	NA				108	0	.	0	.	0	.	B
L75291	TOP3B	No	indel	ENST00000398793	22	22317174	NA				109	0	.	0	.	0	.	B
L84221	KIAA0319	No	indel	ENST00000378214	6	24596271	NA				110	0	.	0	.	0	.	B
L74264	IPO4	No	indel	ENST00000354464	14	24653308	NA				111	0	.	0	.	0	.	B
D93615	IPO4	No	indel	ENST00000354464	14	24656323	NA				112	0	.	0	.	0	.	B
L84221	PABPC3	No	indel	ENST00000281589	13	25671272	NA				113	0	.	1	.	0	.	.
D69066	PABPC3	No	indel	ENST00000281589	13	25671274	NA				114	0	.	1	.	3	.	.
D81625	TMEM50A	No	indel	ENST00000374358	1	25678172	NA				115	0	.	0	.	0	.	B
L86963	ATP8A2	No	indel	ENST00000381655	13	26153947	NA				116	0	.	0	.	0	.	B
L67322	EXTL1	No	indel	ENST00000374280	1	26349545	NA				117	0	.	0	.	0	.	B
L84221	EXTL1	No	indel	ENST00000374280	1	26361472	NA				118	0	.	0	.	0	.	B
T81996	LGR4	No	indel	ENST00000379214	11	27390232	NA				119	0	.	0	.	0	.	B
L82403	ARNTL2	No	indel	ENST00000266503	12	27555578	NA				120	0	.	0	.	0	.	B
L45377	GABBR1	No	indel	ENST00000377034	6	29588942	NA				121	0	.	0	.	0	.	B
L75291	HLA-A	No	indel	ENST00000396634	6	29912398	NA				122	0	.	2	.	0	.	.
D93615	NR0B1	No	indel	ENST00000378970	X	30326440	NA				123	0	.	0	.	0	.	B
L84221	MDC1	No	indel	ENST00000376406	6	30681101	NA				124	0	.	0	.	0	.	B
L75291	SF3A1	No	indel	ENST00000215793	22	30742327	NA				125	0	.	0	.	0	.	B
L52477	WRN	No	indel	ENST00000298139	8	31030598	NA				126	0	.	0	.	0	.	B
L92388	SMTN	No	indel	ENST00000358743	22	31484071	NA				127	0	.	0	.	0	.	B
L74264	ABHD16A	No	indel	ENST00000395952	6	31660816	NA				128	0	.	0	.	0	.	B
L66742	EPC1	No	indel	ENST00000263062	10	32575638	NA				129	0	.	0	.	0	.	B
L52477	DMD	No	indel	ENST00000357033	X	32662393	NA				130	0	.	0	.	0	.	B
L76738	HLA-DPB1	No	indel	ENST00000418931	6	33054013	NA				131	0	.	1	.	1	.	.
L84221	SYNGAP1	No	indel	ENST00000418600	6	33410717	NA				132	0	.	0	.	0	.	B
L52932	PRSS3	No	indel	ENST00000361005	9	33799093	NA				133	0	.	0	.	0	.	B
L84221	SPDEF	No	indel	ENST00000374037	6	34507028	NA				134	0	.	0	.	0	.	B
L75319	ITSN1	No	indel	ENST00000381318	21	35195813	NA				135	0	.	0	.	0	.	B
L80559	ITSN1	No	indel	ENST00000381318	21	35195849	NA				136	0	.	0	.	0	.	B
L76738	TBX20	No	indel	ENST00000408931	7	35288322	NA				137	0	.	0	.	0	.	B
L52477	NCDN	No	indel	ENST00000373243	1	36023817	NA				138	0	.	0	.	0	.	B
L45377	MYH9	No	indel	ENST00000216181	22	36696947	NA				139	0	.	0	.	0	.	B
D77197	ITGA9	No	indel	ENST00000264741	3	37725392	NA				140	0	.	0	.	0	.	B
L86963	WIPF2	No	indel	ENST00000323571	17	38430126	NA				141	0	.	0	.	0	.	B
D93615	ATL2	No	indel	ENST00000378954	2	38540295	NA				142	0	.	0	.	0	.	B
L66742	CNTNAP3	No	indel	ENST00000297668	9	39118204	NA				143	0	.	0	.	0	.	B
D68566	KRTAP1-3	c.90_119dup30_p.Glu31_Cys40dup	ins	ENST00000344363	17	39190954	39190954	G	GCAGCAGCTTGGCTGGCAGCAGCTGGTCTCA	homozygous	144	0	no	0	no	0	no	.
L84221	CBX7	No	indel	ENST00000216133	22	39530470	NA				145	0	.	0	.	0	.	B
L75291	SMCR7L	No	indel	ENST00000325301	22	39909749	NA				146	0	.	0	.	0	.	B
D93615	OXCT2	No	indel	ENST00000327582	1	40235451	NA				147	0	.	0	.	0	.	B
L92388	PAK6	No	indel	ENST00000560346	15	40564786	NA				148	0	.	0	.	0	.	B
L45377	CNTD1	No	indel	ENST00000315066	17	40958707	NA				149	0	.	0	.	0	.	B
L52477	DHX8	No	indel	ENST00000262415	17	41598249	NA				150	0	.	0	.	0	.	B
L84221	TYRO3	No	indel	ENST00000263798	15	41866014	NA				151	0	.	0	.	0	.	B
D77197	CNPY3	No	indel	ENST00000372836	6	42906417	NA				152	0	.	0	.	0	.	B
L52477	CEACAM1	No	indel	ENST00000161559	19	43013256	NA				153	0	.	0	.	0	.	B
L66742	PSG3	No	indel	ENST00000327495	19	43243218	NA				154	0	.	0	.	0	.	B
L60250	PSG8	No	indel	ENST00000306511	19	43269705	NA				155	0	.	0	.	0	.	B
L84221	ZNF318	No	indel	ENST00000361428	6	43306993	NA				156	0	.	0	.	0	.	B
L66742	DLK2	No	indel	ENST00000357338	6	43420763	NA				157	0	.	0	.	0	.	B
D93615	NPC1L1	No	indel	ENST00000289547	7	44556441	NA				158	0	.	0	.	0	.	B
L45377	NCOA5	No	indel	ENST00000290231	20	44708024	NA				159	0	.	0	.	0	.	B
T81996	SLC13A3	No	indel	ENST00000279027	20	45224849	NA				160	0	.	0	.	0	.	B
L75319	DUOX2	No	indel	ENST00000389039	15	45397969	NA				161	0	.	0	.	0	.	B
D64976	SYMPK	No	indel	ENST00000245934	19	46334787	NA				162	0	.	0	.	0	.	B
T81996	CXXC1	No	indel	ENST00000412036	18	47812274	NA				163	0	.	0	.	0	.	B
L74809	C7orf69	No	indel	ENST00000258776	7	47849089	NA				164	0	.	0	.	0	.	B
L66742	ITGA3	No	indel	ENST00000007722	17	48141495	NA				165	0	.	0	.	0	.	B
L84221	PLXNB1	No	indel	ENST00000358536	3	48456738	NA				166	0	.	0	.	0	.	B
L60250	N4BP1	No	indel	ENST00000262384	16	48595353	NA				167	0	.	0	.	0	.	B
L67322	GRIPAP1	No	indel	ENST00000376441	X	48841734	NA				168	0	.	0	.	0	.	B
L84221	CACNA1F	No	indel	ENST00000376265	X	49076190	NA				169	0	.	0	.	0	.	B
L52932	CCDC22	No	indel	ENST00000376227	X	49106180	NA				170	0	.	0	.	0	.	B
L45377	CDADC1	No	indel	ENST00000251108	13	49833509	NA				171	0	.	0	.	0	.	B
L75319	AGAP6	No	indel	ENST00000374056	10	51748681	NA				172	0	.	1	.	1	.	.
L76738	C18orf26	No	indel	ENST00000321600	18	52265135	NA				173	0	.	0	.	0	.	B
L92388	C18orf26	No	indel	ENST00000321600	18	52265139	NA				174	0	.	0	.	0	.	B
L45377	CACNA1D	No	indel	ENST00000288139	3	53810650	NA				175	0	.	0	.	0	.	B
D64976	TSPYL6	No	indel	ENST00000317802	2	54482709	NA				176	0	.	0	.	0	.	B
L45377	C20orf43	No	indel	ENST00000023939	20	55059196	NA				177	0	.	0	.	0	.	B
L52477	EFCAB3	No	indel	ENST00000450662	17	60493660	NA				178	0	.	0	.	0	.	B
L84221	VWCE	No	indel	ENST00000335613	11	61026269	NA				179	0	.	0	.	0	.	B
T81996	GMEB2	No	indel	ENST00000266068	20	62236142	NA				180	0	.	0	.	0	.	B
D93615	ARHGEF9	No	indel	ENST00000253401	X	62863875	NA				181	0	.	0	.	0	.	B
L84221	ESRRA	No	indel	ENST00000405666	11	64083295	NA				182	0	.	1	.	0	.	.
L45377	CACHD1	No	indel	ENST00000290039	1	65146992	NA				183	0	.	0	.	0	.	B
L85802	IGDCC4	No	indel	ENST00000352385	15	65703496	NA				184	0	.	0	.	0	.	B
L84221	IGDCC4	No	indel	ENST00000352385	15	65703500	NA				185	0	.	0	.	0	.	B
T81996	CD226	No	indel	ENST00000280200	18	67563002	NA				186	0	.	0	.	0	.	B
L52932	NOB1	No	indel	ENST00000268802	16	69782977	NA				187	0	.	0	.	0	.	B
L92388	FAM136A	No	indel	ENST00000037869	2	70524511	NA				188	0	.	0	.	0	.	B
D69367	VAC14	No	indel	ENST00000261776	16	70796864	NA				189	0	.	0	.	0	.	B
L52477	TSPAN15	No	indel	ENST00000373290	10	71264243	NA				190	0	.	0	.	0	.	B
L45377	AMBN	No	indel	ENST00000322937	4	71465271	NA				191	0	.	0	.	0	.	B
D93615	TNPO1	No	indel	ENST00000337273	5	72171481	NA				192	0	.	0	.	0	.	B
L75319	TRPA1	No	indel	ENST00000262209	8	72965988	NA				193	0	.	0	.	0	.	B
D64976	C10orf54	No	indel	ENST00000394957	10	73515164	NA				194	0	.	0	.	0	.	B
L75319	MRPL48	No	indel	ENST00000310614	11	73575388	NA				195	0	.	0	.	0	.	B
L86963	ISLR2	No	indel	ENST00000361742	15	74426762	NA				196	0	.	0	.	0	.	B
L52477	LRRIQ3	No	indel	ENST00000354431	1	74540397	NA				197	0	.	0	.	0	.	B
L52477	DCTN1	c.653_655delAGG_p.X_Xdel	del	ENST00000361874	2	74598293	74598293	CCCT	C	homozygous	198	0	no	0	no	0	no	.
L75319	MAGI2	No	indel	ENST00000354212	7	77885565	NA				199	0	.	0	.	0	.	B
L52477	SCEL	No	indel	ENST00000349847	13	78143515	NA				200	0	.	0	.	0	.	B
L45377	PHIP	No	indel	ENST00000275034	6	79688414	NA				201	0	.	0	.	0	.	B
L86963	POLR3A	No	indel	ENST00000372371	10	79739948	NA				202	0	.	0	.	0	.	B
L85802	RPS24	No	indel	ENST00000440692	10	79796961	NA				203	0	.	0	.	0	.	B
D93615	ELOVL4	No	indel	ENST00000369816	6	80626344	NA				204	0	.	0	.	0	.	B
D64976	IL16	No	indel	ENST00000302987	15	81589269	NA				205	0	.	0	.	0	.	B
L75319	PTCD3	No	indel	ENST00000254630	2	86333413	NA				206	0	.	0	.	0	.	B
L60250	CNBD1	No	indel	ENST00000518476	8	88365936	NA				207	0	.	0	.	0	.	B
D77197	TGIF2LX	No	indel	ENST00000283891	X	89177562	NA				208	0	.	0	.	0	.	B
L75319	GBP4	No	indel	ENST00000355754	1	89652102	NA				209	0	.	0	.	0	.	B
L84221	ANKRD32	No	indel	ENST00000265140	5	94001566	NA				210	0	.	0	.	0	.	B
L80559	MTMR2	No	indel	ENST00000346299	11	95590800	NA				211	0	.	0	.	0	.	B
D93615	MTMR2	No	indel	ENST00000346299	11	95595531	NA				212	0	.	0	.	0	.	B
T81996	PLCE1	No	indel	ENST00000260766	10	96064300	NA				213	0	.	0	.	0	.	B
D93615	LAPTM4B	No	indel	ENST00000445593	8	98827555	NA				214	0	.	0	.	0	.	B
L92388	LAPTM4B	No	indel	ENST00000445593	8	98837381	NA				215	0	.	0	.	0	.	B
L60250	MEPCE	No	indel	ENST00000310512	7	100028822	NA				216	0	.	0	.	0	.	B
D68566	LNP1	No	indel	ENST00000383693	3	100170585	NA				217	0	.	1	.	1	.	.
D64976	C4orf17	No	indel	ENST00000326581	4	100443784	NA				218	0	.	0	.	0	.	B
L84221	PLOD3	No	indel	ENST00000223127	7	100859492	NA				219	0	.	0	.	0	.	B
L86963	RGS22	No	indel	ENST00000360863	8	100990175	NA				220	0	.	0	.	0	.	B
L52477	PABPC1	No	indel	ENST00000318607	8	101721935	NA				221	0	.	0	.	0	.	B
L76738	PABPC1	No	indel	ENST00000318607	8	101730116	NA				222	0	.	1	.	0	.	.
L52477	GNPTAB	No	indel	ENST00000299314	12	102158676	NA				223	0	.	0	.	0	.	B
D77197	TARSL2	No	indel	ENST00000335968	15	102224361	NA				224	0	.	0	.	0	.	B
L52477	RELN	No	indel	ENST00000428762	7	103301976	NA				225	0	.	0	.	0	.	B
L52477	NFYB	No	indel	ENST00000240055	12	104519890	NA				226	0	.	0	.	0	.	B
L74809	C10orf26	No	indel	ENST00000448841	10	104572818	NA				227	0	.	0	.	0	.	B
D64976	OR13C5	No	indel	ENST00000374779	9	107361448	NA				228	0	.	0	.	0	.	B
L80559	ST6GAL2	No	indel	ENST00000409382	2	107459857	NA				229	0	.	0	.	0	.	B
L52477	VAV3	No	indel	ENST00000370056	1	108292084	NA				230	0	.	0	.	0	.	B
L52477	LEF1	No	indel	ENST00000265165	4	108999544	NA				231	0	.	0	.	0	.	B
L45377	SLC22A16	No	indel	ENST00000368919	6	110763959	NA				232	0	.	0	.	0	.	B
L84221	EPB41L4A	No	indel	ENST00000261486	5	111500815	NA				233	0	.	2	.	2	.	.
T81996	BCL2L11	No	indel	ENST00000393256	2	111881416	NA				234	0	.	0	.	0	.	B
L45377	CBWD2	No	indel	ENST00000259199	2	114210737	NA				235	0	.	0	.	0	.	B
T81996	PLS3	No	indel	ENST00000420625	X	114880470	NA				236	0	.	0	.	0	.	B
D68566	AP3S1	No	indel	ENST00000316788	5	115202417	NA				237	0	.	0	.	0	.	B
L75319	KIF12	No	indel	ENST00000374118	9	116858356	NA				238	0	.	0	.	0	.	B
D93615	COL27A1	No	indel	ENST00000356083	9	116931395	NA				239	0	.	0	.	0	.	B
L74809	CUL4B	No	indel	ENST00000404115	X	119694116	NA				240	0	.	0	.	0	.	B
L45377	ASTN2	No	indel	ENST00000361209	9	119976988	NA				241	0	.	0	.	0	.	B
L84221	COL14A1	No	indel	ENST00000297848	8	121309768	NA				242	0	.	0	.	0	.	B
L75319	PARP14	No	indel	ENST00000474629	3	122418454	NA				243	0	.	0	.	0	.	B
T81996	ASB15	No	indel	ENST00000451558	7	123276903	NA				244	0	.	0	.	0	.	B
L92388	MYLK	No	indel	ENST00000360304	3	123419716	NA				245	0	.	0	.	0	.	B
L45377	ZNF608	No	indel	ENST00000306315	5	124036933	NA				246	0	.	0	.	0	.	B
L80559	KALRN	No	indel	ENST00000240874	3	124044864	NA				247	0	.	0	.	0	.	B
D64976	RABGAP1	No	indel	ENST00000373647	9	125861774	NA				248	0	.	0	.	0	.	B
L52477	GCC1	No	indel	ENST00000321407	7	127224859	NA				249	0	.	0	.	0	.	B
D69066	PTPRE	No	indel	ENST00000254667	10	129875963	NA				250	0	.	0	.	0	.	B
L75291	AKAP7	No	indel	ENST00000431975	6	131602791	NA				251	0	.	0	.	0	.	B
L76738	PHYHD1	No	indel	ENST00000308941	9	131698744	NA				252	0	.	0	.	0	.	B
L75291	ABL1	No	indel	ENST00000372348	9	133759489	NA				253	0	.	0	.	0	.	B
D77197	CEP63	No	indel	ENST00000337090	3	134265007	NA				254	0	.	0	.	0	.	B
T81996	RBMX	No	indel	ENST00000320676	X	135956346	NA				255	0	.	0	.	0	.	B
L86963	RBMX	No	indel	ENST00000320676	X	135956575	NA				256	0	.	0	.	0	.	B
D69367	BCLAF1	No	indel	ENST00000531224	6	136594326	NA				257	0	.	0	.	0	.	B
D64976	BCLAF1	No	indel	ENST00000531224	6	136599909	NA				258	0	.	0	.	0	.	B
D77197	BCLAF1	No	indel	ENST00000531224	6	136599914	NA				259	0	.	0	.	0	.	B
D93615	PKD2L2	No	indel	ENST00000290431	5	137226179	NA				260	0	.	0	.	0	.	B
L75319	MATR3	No	indel	ENST00000394805	5	138661125	NA				261	0	.	0	.	0	.	B
L75319	PCDHGA3	No	indel	ENST00000253812	5	140725143	NA				262	0	.	0	.	0	.	B
D69367	ANKRD34A	No	indel	ENST00000323397	1	145473389	NA				263	0	.	0	.	0	.	B
D77197	ANKRD35	No	indel	ENST00000355594	1	145562114	NA				264	0	.	0	.	0	.	B
L67322	OTUD4	No	indel	ENST00000454497	4	146077122	NA				265	0	.	0	.	0	.	B
L66742	CNTNAP2	No	indel	ENST00000361727	7	146471414	NA				266	0	.	0	.	0	.	B
L60250	PDE6A	No	indel	ENST00000255266	5	149324203	NA				267	0	.	0	.	0	.	B
D77197	ULBP1	No	indel	ENST00000229708	6	150289805	NA				268	0	.	0	.	0	.	B
D93615	BAGE4	No	indel	ENST00000540061	7	151970890	NA				269	0	.	0	.	0	.	B
L66742	FLG	No	indel	ENST00000368799	1	152276467	NA				270	0	.	0	.	0	.	B
D69066	SPRR3	c.219_242del24_p.Cys98_Gly105del	del	ENST00000331860	1	152975658	152975658	AGAGCCAGGCTGTACCAAGGTCCCT	A	homozygous	271	0	no	1	yes	0	no	.
T81996	GEMIN5	No	indel	ENST00000285873	5	154281013	NA				272	0	.	0	.	0	.	B
L85802	RBM33	No	indel	ENST00000401878	7	155473504	NA				273	0	.	0	.	0	.	B
L45377	RBM46	No	indel	ENST00000281722	4	155718997	NA				274	0	.	0	.	0	.	B
L75319	FAM71B	No	indel	ENST00000302938	5	156589489	NA				275	0	.	0	.	0	.	B
L45377	FCRL3	No	indel	ENST00000368184	1	157659621	NA				276	0	.	0	.	0	.	B
L74264	SYNJ2	No	indel	ENST00000355585	6	158517031	NA				277	0	.	0	.	0	.	B
L67322	IGSF8	No	indel	ENST00000368086	1	160062486	NA				278	0	.	0	.	0	.	B
L75291	PLA2R1	No	indel	ENST00000283243	2	160862201	NA				279	0	.	0	.	0	.	B
T81996	USF1	No	indel	ENST00000368021	1	161012448	NA				280	0	.	0	.	0	.	B
L67322	GPA33	No	indel	ENST00000367868	1	167024256	NA				281	0	.	0	.	0	.	B
L52477	ODZ2	No	indel	ENST00000518659	5	167655137	NA				282	0	.	0	.	0	.	B
L52932	SMOC2	No	indel	ENST00000354536	6	168999580	NA				283	0	.	0	.	0	.	B
L84221	THBS2	No	indel	ENST00000366787	6	169628298	NA				284	0	.	0	.	0	.	B
L45377	GALNT7	No	indel	ENST00000265000	4	174225158	NA				285	0	.	0	.	0	.	B
D77197	CDHR2	No	indel	ENST00000510636	5	176002317	NA				286	0	.	0	.	0	.	B
D93615	TBC1D9B	No	indel	ENST00000356834	5	179290999	NA				287	0	.	0	.	0	.	B
L92388	PRKRA	No	indel	ENST00000325748	2	179306432	NA				288	0	.	0	.	0	.	B
D77197	PRKRA	No	indel	ENST00000325748	2	179309228	NA				289	0	.	0	.	0	.	B
D77197	PRKRA	No	indel	ENST00000325748	2	179315141	NA				290	0	.	1	.	0	.	.
T81996	NPL	No	indel	ENST00000367553	1	182785880	NA				291	0	.	0	.	0	.	B
D93615	KLHL24	No	indel	ENST00000454652	3	183368194	NA				292	0	.	0	.	0	.	B
T81996	MAP3K13	No	indel	ENST00000265026	3	185190827	NA				293	0	.	0	.	0	.	B
L86963	SORBS2	No	indel	ENST00000431808	4	186544870	NA				294	0	.	0	.	0	.	B
L45377	WDR75	No	indel	ENST00000314761	2	190327235	NA				295	0	.	0	.	0	.	B
D64976	FRG1	No	indel	ENST00000226798	4	190883040	NA				296	0	.	0	.	0	.	B
L45377	TFRC	No	indel	ENST00000360110	3	195800980	NA				297	0	.	0	.	0	.	B
L75319	RAPH1	No	indel	ENST00000319170	2	204305229	NA				298	0	.	0	.	0	.	B
L75319	NFASC	No	indel	ENST00000339876	1	204948572	NA				299	0	.	0	.	0	.	B
L45377	CD55	No	indel	ENST00000314754	1	207510145	NA				300	0	.	0	.	0	.	B
L53053	TRAF5	No	indel	ENST00000261464	1	211545690	NA				301	0	.	0	.	0	.	B
L75319	NEK2	No	indel	ENST00000366999	1	211842581	NA				302	0	.	0	.	0	.	B
L45377	DTL	No	indel	ENST00000366991	1	212245449	NA				303	0	.	0	.	0	.	B
T81996	PARP1	No	indel	ENST00000366794	1	226570786	NA				304	0	.	0	.	0	.	B
L76738	IRS1	No	indel	ENST00000305123	2	227661395	NA				305	0	.	0	.	0	.	B
L45377	GAL3ST2	No	indel	ENST00000192314	2	242738493	NA				306	0	.	0	.	0	.	B
T81593	CNST	No	indel	ENST00000366513	1	246810591	NA				307	0	.	0	.	0	.	B
L111351	FANCD2	c.1588C>T_p.Arg530X	bs	ENST00000287647	3	10094113	10094113	C	T	heterozygous	308	1	yes	1	yes	1	yes	A
L85802	ZNF491	c.451C>T_p.Arg151X	bs	ENST00000323169	19	11917219	11917219	C	T	heterozygous	309	1	yes	1	yes	1	yes	A
L52932	ZNF433	c.1228C>T_p.Arg410X	bs	ENST00000344980	19	12126454	12126454	G	A	heterozygous	310	1	yes	1	yes	1	yes	A
L50435	MCM10	c.595+1G>C	bs	ENST00000361282	10	13214766	13214766	G	C	heterozygous	311	0	no	1	yes	1	yes	.
L52477	ATXN3L	c.76G>T_p.Glu26X	bs	ENST00000380622	X	13337978	13337978	C	A	heterozygous	312	1	yes	1	yes	1	yes	A
L52932	CLCNKB	c.1297+5G>T	bs	ENST00000375679	1	16378047	16378047	G	T	heterozygous	313	1	yes	1	yes	1	yes	A
L95984	AGR3	c.340C>T_p.Gln114X	bs	ENST00000310398	7	16901035	16901035	G	A	heterozygous	314	1	yes	1	yes	1	yes	A
L91951	AGR3	c.226+1G>A	bs	ENST00000310398	7	16902233	16902233	C	T	heterozygous	315	1	yes	1	yes	1	yes	A
L82294	MTMR7	c.865+5A>G	bs	ENST00000180173	8	17188654	17188654	T	C	heterozygous	316	1	yes	1	yes	1	yes	A
L105157	MIB1	c.1576C>T_p.Arg526X	bs	ENST00000261537	18	19395673	19395673	C	T	heterozygous	317	1	yes	1	yes	1	yes	A
L60250	OTOA	c.2359G>T_p.Glu787X	bs	ENST00000388958	16	21747639	21747639	G	T	heterozygous	318	1	yes	1	yes	1	yes	A
L128126	PALB2	c.3549C>G_p.Tyr1183X	bs	ENST00000261584	16	23614792	23614792	G	C	heterozygous	319	1	yes	1	yes	1	yes	A
L129228	PALB2	c.3549C>G_p.Tyr1183X	bs	ENST00000261584	16	23614792	23614792	G	C	heterozygous	320	1	yes	1	yes	1	yes	A
D129031	PALB2	c.3256C>T_p.Arg1086X	bs	ENST00000261584	16	23619279	23619279	G	A	heterozygous	321	1	yes	1	yes	1	yes	A
D131336	PALB2	c.3256C>T_p.Arg1086X	bs	ENST00000261584	16	23619279	23619279	G	A	heterozygous	322	1	yes	1	yes	1	yes	A
D55764	PALB2	c.3256C>T_p.Arg1086X	bs	ENST00000261584	16	23619279	23619279	G	A	heterozygous	323	1	yes	1	yes	1	yes	A
L106829	PALB2	c.3113G>A_p.Trp1038X	bs	ENST00000261584	16	23632683	23632683	C	T	heterozygous	324	1	yes	1	yes	1	yes	A
L84216	PALB2	c.3113G>A_p.Trp1038X	bs	ENST00000261584	16	23632683	23632683	C	T	heterozygous	325	1	yes	1	yes	1	yes	A
L102635	PALB2	c.3113G>A_p.Trp1038X	bs	ENST00000261584	16	23632683	23632683	C	T	heterozygous	326	1	yes	1	yes	1	yes	A
D107213	PALB2	c.3113G>A_p.Trp1038X	bs	ENST00000261584	16	23632683	23632683	C	T	heterozygous	327	0	no	1	yes	1	yes	.
D119819	PALB2	c.3113G>A_p.Trp1038X	bs	ENST00000261584	16	23632683	23632683	C	T	heterozygous	328	1	yes	1	yes	1	yes	A
D115012	PALB2	c.3113G>A_p.Trp1038X	bs	ENST00000261584	16	23632683	23632683	C	T	heterozygous	329	1	yes	1	yes	1	yes	A
L121102	PALB2	c.3113G>A_p.Trp1038X	bs	ENST00000261584	16	23632683	23632683	C	T	heterozygous	330	1	yes	1	yes	1	yes	A
L124503	PALB2	c.3113G>A_p.Trp1038X	bs	ENST00000261584	16	23632683	23632683	C	T	heterozygous	331	1	yes	1	yes	1	yes	A
L131040	PALB2	c.3113G>A_p.Trp1038X	bs	ENST00000261584	16	23632683	23632683	C	T	heterozygous	332	1	yes	1	yes	1	yes	A
L128750	PALB2	c.712A>T_p.Arg238X	bs	ENST00000261584	16	23647155	23647155	T	A	heterozygous	333	1	yes	1	yes	1	yes	A
L97409	PALB2	c.424A>T_p.Lys142X	bs	ENST00000261584	16	23647443	23647443	T	A	heterozygous	334	1	yes	1	yes	1	yes	A
D118402	PALB2	c.196C>T_p.Gln66X	bs	ENST00000261584	16	23649186	23649186	G	A	heterozygous	335	1	yes	1	yes	1	yes	A
L45377	IL25	c.10C>T_p.Arg4X	bs	ENST00000329715	14	23842337	23842337	C	T	heterozygous	336	1	yes	1	yes	1	yes	A
L75291	PARP4	c.3064G>T_p.Gly1022X	bs	ENST00000381989	13	25023906	25023906	C	A	heterozygous	337	1	yes	1	yes	1	yes	A
D85393	PARP4	c.2815G>T_p.Glu939X	bs	ENST00000381989	13	25027736	25027736	C	A	heterozygous	338	0	no	1	yes	1	yes	.
D98923	PARP4	c.2047-2A>G	bs	ENST00000381989	13	25043250	25043250	T	C	heterozygous	339	1	yes	1	yes	1	yes	A
D77245	PARP4	c.1215-2A>G	bs	ENST00000381989	13	25060445	25060445	T	C	heterozygous	340	1	yes	1	yes	1	yes	A
L85802	OXSM	c.1075G>T_p.Glu359X	bs	ENST00000280701	3	25835680	25835680	G	T	heterozygous	341	1	yes	1	yes	1	yes	A
L92033	TAOK1	c.2544+5A>G	bs	ENST00000261716	17	27861323	27861323	A	G	heterozygous	342	0	no	1	yes	1	yes	.
D91936	CHEK2	c.529A>T_p.Lys177X	bs	ENST00000328354	22	29121028	29121028	T	A	heterozygous	343	1	yes	1	yes	1	yes	A
L84221	BPIFB4	c.310C>T_p.Arg104X	bs	ENST00000375483	20	31671313	31671313	C	T	heterozygous	344	1	yes	1	yes	1	yes	A
L74809	DYNC1LI1	c.1510C>T_p.Arg504X	bs	ENST00000273130	3	32568353	32568353	G	A	heterozygous	345	1	yes	1	yes	1	yes	A
L32567	BRCA2	c.7976+5G>C	bs	ENST00000380152	13	32936835	32936835	G	C	heterozygous	346	1	yes	1	yes	1	yes	A
L82403	ANKRD27	c.1421-1G>A	bs	ENST00000306065	19	33117734	33117734	C	T	heterozygous	347	1	yes	1	yes	1	yes	A
L74809	DHX57	c.383+5A>C	bs	ENST00000295373	2	39090498	39090498	T	G	heterozygous	348	1	yes	1	yes	1	yes	A
L67322	ATXN7L3	c.916+5G>A	bs	ENST00000454077	17	42271880	42271880	C	T	heterozygous	349	1	yes	1	yes	1	yes	A
L45377	CHRNB3	c.1249C>T_p.Gln417X	bs	ENST00000289957	8	42591633	42591633	C	T	heterozygous	350	1	yes	1	yes	1	yes	A
D91936	MCAT	c.729+1G>T	bs	ENST00000290429	22	43533086	43533086	C	A	heterozygous	351	1	yes	1	yes	1	yes	A
L75319	ZSCAN29	c.889C>T_p.Gln297X	bs	ENST00000396976	15	43658641	43658641	G	A	heterozygous	352	1	yes	1	yes	1	yes	A
T81996	ZNF221	c.264G>A_p.Trp88X	bs	ENST00000251269	19	44469440	44469440	G	A	heterozygous	353	1	yes	1	yes	1	yes	A
L56108	ZNF221	c.1549C>T_p.Gln517X	bs	ENST00000251269	19	44471203	44471203	C	T	heterozygous	354	1	yes	1	yes	1	yes	A
D63963	ZNF221	c.1678C>T_p.Arg560X	bs	ENST00000251269	19	44471332	44471332	C	T	heterozygous	355	1	yes	1	yes	1	yes	A
D42548	SPG11	c.6724C>T_p.Gln2242X	bs	ENST00000261866	15	44859652	44859652	G	A	heterozygous	356	1	yes	1	yes	1	yes	A
L56108	SPG11	c.1085G>A_p.Trp362X	bs	ENST00000261866	15	44944060	44944060	C	T	heterozygous	357	1	yes	1	yes	1	yes	A
L115658	SPG11	c.1085G>A_p.Trp362X	bs	ENST00000261866	15	44944060	44944060	C	T	heterozygous	358	1	yes	1	yes	1	yes	A
L60344	SPG11	c.1085G>A_p.Trp362X	bs	ENST00000261866	15	44944060	44944060	C	T	heterozygous	359	1	yes	1	yes	1	yes	A
L45377	C17orf57	c.1297A>T_p.Lys433X	bs	ENST00000331493	17	45452257	45452257	A	T	heterozygous	360	1	yes	1	yes	1	yes	A
D79198	FANCM	c.1972C>T_p.Arg658X	bs	ENST00000267430	14	45636336	45636336	C	T	heterozygous	361	1	yes	1	yes	1	yes	A
L104701	FANCM	c.4194T>G_p.Tyr1398X	bs	ENST00000267430	14	45646151	45646151	T	G	heterozygous	362	1	yes	1	yes	1	yes	A
L50435	FANCM	c.5101C>T_p.Gln1701X	bs	ENST00000267430	14	45658326	45658326	C	T	heterozygous	363	1	yes	1	yes	1	yes	A
D43955	FANCM	c.5791C>T_p.Arg1931X	bs	ENST00000267430	14	45667921	45667921	C	T	heterozygous	364	1	yes	1	yes	1	yes	A
D82111	FANCM	c.5791C>T_p.Arg1931X	bs	ENST00000267430	14	45667921	45667921	C	T	heterozygous	365	1	yes	1	yes	1	yes	A
L104026	FANCM	c.5791C>T_p.Arg1931X	bs	ENST00000267430	14	45667921	45667921	C	T	heterozygous	366	1	yes	1	yes	1	yes	A
L55688	FANCM	c.5791C>T_p.Arg1931X	bs	ENST00000267430	14	45667921	45667921	C	T	heterozygous	367	1	yes	1	yes	1	yes	A
L63243	FANCM	c.5791C>T_p.Arg1931X	bs	ENST00000267430	14	45667921	45667921	C	T	heterozygous	368	1	yes	1	yes	1	yes	A
L66783	FANCM	c.5791C>T_p.Arg1931X	bs	ENST00000267430	14	45667921	45667921	C	T	heterozygous	369	1	yes	1	yes	1	yes	A
L67322	CORIN	c.1357+5G>A	bs	ENST00000273857	4	47676405	47676405	C	T	heterozygous	370	1	yes	1	yes	1	yes	A
L52932	CCDC11	c.1282G>T_p.Glu428X	bs	ENST00000398545	18	47765007	47765007	C	A	heterozygous	371	1	yes	1	yes	1	yes	A
D91936	ABCC11	c.2813C>G_p.Ser938X	bs	ENST00000394747	16	48221232	48221232	G	C	heterozygous	372	1	yes	1	yes	1	yes	A
L52470	MRPL37	c.643C>T_p.Arg215X	bs	ENST00000360840	1	54671080	54671080	C	T	heterozygous	373	1	yes	1	yes	1	yes	A
L82293	GTSF1	c.16+1G>A	bs	ENST00000552397	12	54865016	54865016	C	T	heterozygous	374	1	yes	1	yes	1	yes	A
L76315	C2orf63	c.1384+2T>A	bs	ENST00000401408	2	55407644	55407644	A	T	heterozygous	375	1	yes	1	yes	1	yes	A
D91936	ZNF451	c.488G>A_p.Trp163X	bs	ENST00000370706	6	56997903	56997903	G	A	heterozygous	376	1	yes	1	yes	1	yes	A
L92033	ZIM2	c.1513C>T_p.Arg505X	bs	ENST00000391708	19	57286127	57286127	G	A	heterozygous	377	1	yes	1	yes	1	yes	A
L92033	SLC26A10	c.1483C>T_p.Arg495X	bs	ENST00000320442	12	58019202	58019202	C	T	heterozygous	378	1	yes	1	yes	1	yes	A
L67322	PXK	c.1465+5C>G	bs	ENST00000356151	3	58395891	58395891	C	G	heterozygous	379	1	yes	1	yes	1	yes	A
L67322	ZNF544	c.1843C>T_p.Arg615X	bs	ENST00000269829	19	58773815	58773815	C	T	heterozygous	380	1	yes	1	yes	1	yes	A
D116380	BRIP1	c.2392C>T_p.Arg798X	bs	ENST00000259008	17	59793412	59793412	G	A	heterozygous	381	1	yes	1	yes	1	yes	A
L52470	INTS2	c.456+5A>G	bs	ENST00000444766	17	60002317	60002317	T	C	heterozygous	382	1	yes	1	yes	1	yes	A
L84221	CA12	c.718C>T_p.Arg240X	bs	ENST00000178638	15	63632516	63632516	G	A	heterozygous	383	1	yes	1	yes	1	yes	A
D91936	PRMT7	c.1056-1G>T	bs	ENST00000339507	16	68380047	68380047	G	T	heterozygous	384	1	yes	1	yes	1	yes	A
T81593	UGT2A1	c.576T>A_p.Tyr192X	bs	ENST00000503640	4	70512787	70512787	A	T	heterozygous	385	1	yes	1	yes	1	yes	A
L67322	FOLR1	c.493+2T>C	bs	ENST00000393679	11	71906793	71906793	T	C	heterozygous	386	1	yes	1	yes	1	yes	A
L76315	PPEF2	c.1960C>T_p.Arg654X	bs	ENST00000286719	4	76785641	76785641	G	A	heterozygous	387	1	yes	1	yes	1	yes	A
L52470	XRCC4	c.894-1G>A	bs	ENST00000511817	5	82648943	82648943	G	A	heterozygous	388	0	no	1	yes	1	yes	.
L75319	ME1	c.362+1G>A	bs	ENST00000369705	6	84108085	84108085	C	T	heterozygous	389	1	yes	1	yes	1	yes	A
L125822	FANCA	c.4260+5C>T	bs	ENST00000389301	16	89805285	89805285	G	A	heterozygous	390	1	yes	1	yes	1	yes	A
D31441	FANCA	c.3828+1G>C	bs	ENST00000389301	16	89807211	89807211	C	G	heterozygous	391	1	yes	1	yes	1	yes	A
L65315	FANCA	c.1378C>T_p.Arg460X	bs	ENST00000389301	16	89851354	89851354	G	A	heterozygous	392	1	yes	1	yes	1	yes	A
L121054	FANCA	c.1226-1G>C	bs	ENST00000389301	16	89857945	89857945	C	G	heterozygous	393	1	yes	1	yes	1	yes	A
L73989	FANCA	c.862G>T_p.Glu288X	bs	ENST00000389301	16	89865605	89865605	C	A	heterozygous	394	1	yes	1	yes	1	yes	A
L67282	FANCA	c.862G>T_p.Glu288X	bs	ENST00000389301	16	89865605	89865605	C	A	heterozygous	395	1	yes	1	yes	1	yes	A
L74809	C7orf63	c.532+5A>C	bs	ENST00000389297	7	89897703	89897703	A	C	heterozygous	396	1	yes	1	yes	1	yes	A
L85802	IFIT2	c.325C>T_p.Arg109X	bs	ENST00000371826	10	91066038	91066038	C	T	heterozygous	397	1	yes	1	yes	1	yes	A
L60250	MTERF	c.236T>G_p.Leu79X	bs	ENST00000351870	7	91503872	91503872	A	C	heterozygous	398	1	yes	1	yes	1	yes	A
D69066	CCDC76	c.63C>G_p.Tyr21X	bs	ENST00000370141	1	100598787	100598787	C	G	heterozygous	399	1	yes	1	yes	1	yes	A
D91936	VPS13B	c.6732+1G>A	bs	ENST00000358544	8	100729602	100729602	G	A	heterozygous	400	1	yes	1	yes	1	yes	A
L52470	NR1H4	c.-1G>T	bs	ENST00000548884	12	100887101	100887101	G	T	heterozygous	401	1	yes	1	yes	1	yes	A
L67322	ZBTB11	c.1741C>T_p.Arg581X	bs	ENST00000312938	3	101383441	101383441	G	A	heterozygous	402	1	yes	1	yes	1	yes	A
L106404	ATM	c.497-1G>A	bs	ENST00000278616	11	108114679	108114679	G	A	heterozygous	403	1	yes	1	yes	1	yes	A
L80585	ATM	c.5623C>T_p.Arg1875X	bs	ENST00000278616	11	108175528	108175528	C	T	heterozygous	404	1	yes	1	yes	1	yes	A
D114755	ATM	c.7271T>G_p.Val2424Gly	bs	ENST00000278616	11	108199929	108199929	T	G	heterozygous	405	1	yes	1	yes	1	yes	A
D116138	ATM	c.7271T>G_p.Val2424Gly	bs	ENST00000278616	11	108199929	108199929	T	G	heterozygous	406	1	yes	1	yes	1	yes	A
L42245	ATM	c.7271T>G_p.Val2424Gly	bs	ENST00000278616	11	108199929	108199929	T	G	heterozygous	407	1	yes	1	yes	1	yes	A
T81593	RGAG1	c.4126C>T_p.Gln1376X	bs	ENST00000465301	X	109698508	109698508	C	T	heterozygous	408	1	yes	1	yes	1	yes	A
L52470	TPCN1	c.1669+5G>A	bs	ENST00000550785	12	113722581	113722581	G	A	heterozygous	409	1	yes	1	yes	1	yes	A
L84221	ADPRH	c.798G>A_p.Trp266X	bs	ENST00000478399	3	119306449	119306449	G	A	heterozygous	410	1	yes	1	yes	1	yes	A
L75291	TRIM29	c.1386G>A_p.Trp462X	bs	ENST00000341846	11	119993711	119993711	C	T	heterozygous	411	1	yes	1	yes	1	yes	A
D91936	FTMT	c.436A>T_p.Lys146X	bs	ENST00000321339	5	121188094	121188094	A	T	heterozygous	412	1	yes	1	yes	1	yes	A
L74809	ARGFX	c.433C>T_p.Arg145X	bs	ENST00000334384	3	121304932	121304932	C	T	heterozygous	413	1	yes	1	yes	1	yes	A
L74809	TMEM155	c.100C>T_p.Gln34X	bs	ENST00000337677	4	122682805	122682805	G	A	heterozygous	414	1	yes	1	yes	1	yes	A
L67322	WDR67	c.2835+1G>T	bs	ENST00000287380	8	124154697	124154697	G	T	heterozygous	415	1	yes	1	yes	1	yes	A
L50435	NUP205	c.3460+5G>C	bs	ENST00000285968	7	135300818	135300818	G	C	heterozygous	416	1	yes	1	yes	1	yes	A
L45377	TMEM184C	c.573-1G>C	bs	ENST00000296582	4	148550749	148550749	G	C	heterozygous	417	1	yes	1	yes	1	yes	A
T81996	PASD1	c.2244C>G_p.Tyr748X	bs	ENST00000370357	X	150844537	150844537	C	G	heterozygous	418	1	yes	1	yes	1	yes	A
L75319	TIMD4	c.845-2A>G	bs	ENST00000274532	5	156353325	156353325	T	C	heterozygous	419	1	yes	1	yes	1	yes	A
T81593	ATP10B	c.457C>T_p.Arg153X	bs	ENST00000327245	5	160113099	160113099	G	A	heterozygous	420	1	yes	1	yes	1	yes	A
L52477	FAP	c.1223+5G>C	bs	ENST00000188790	2	163059377	163059377	C	G	heterozygous	421	1	yes	1	yes	1	yes	A
L82294	ZBBX	c.273+1G>C	bs	ENST00000455345	3	167083673	167083673	C	G	heterozygous	422	1	yes	1	yes	1	yes	A
L52932	C1orf105	c.341+1G>A	bs	ENST00000367727	1	172431386	172431386	G	A	heterozygous	423	1	yes	1	yes	1	yes	A
T81996	USP13	c.1921+5C>T	bs	ENST00000263966	3	179472647	179472647	C	T	heterozygous	424	1	yes	1	yes	1	yes	A
L50435	OBFC2A	c.538C>T_p.Gln180X	bs	ENST00000425611	2	192550417	192550417	C	T	heterozygous	425	1	yes	1	yes	1	yes	A
L74809	KDM5B	c.2474+5G>T	bs	ENST00000367265	1	202711778	202711778	C	A	heterozygous	426	1	yes	1	yes	1	yes	A
L75291	STK11IP	c.978+1G>A	bs	ENST00000295641	2	220471013	220471013	G	A	heterozygous	427	1	yes	1	yes	1	yes	A
L50435	SP100	c.2052+5T>C	bs	ENST00000340126	2	231372751	231372751	T	C	heterozygous	428	1	yes	1	yes	1	yes	A
L45377	ECEL1	c.1059+1G>A	bs	ENST00000304546	2	233349510	233349510	C	T	heterozygous	429	1	yes	1	yes	1	yes	A
L45377	NDUFA10	c.669+1G>C	bs	ENST00000252711	2	240954155	240954155	C	G	heterozygous	430	1	yes	1	yes	1	yes	A
D69066	DEFB126	c.163_166delCAAA	del	ENST00000382398	20	126155	126155	GCAAA	G	heterozygous	431	1	yes	1	yes	1	yes	A
D69367	DEFB126	c.317_318delCC	del	ENST00000382398	20	126310	126310	ACC	A	heterozygous	432	1	yes	1	yes	1	yes	A
L67322	DEFB126	c.317_318delCC	del	ENST00000382398	20	126310	126310	ACC	A	heterozygous	433	1	yes	1	yes	1	yes	A
L60250	DEFB132	c.20_25del6_p.Val7_Leu8del	del	ENST00000382376	20	238438	238435	CTGGTCT	C	heterozygous	434	1	yes	1	yes	1	yes	A
L86963	ENOSF1	c.151_165del15_p.Thr51_Tyr55del	del	ENST00000340116	18	706560	706560	AGTAGTCAGGGTCCGT	A	heterozygous	435	1	yes	1	yes	1	yes	A
L92388	TPSD1	c.127delG	del	ENST00000211076	16	1306559	1306559	AG	A	heterozygous	436	1	yes	1	yes	1	yes	A
L92388	CCNL2	c.289-6_289-2del5	del	ENST00000400809	1	1334052	1334052	CTAGAG	C	heterozygous	437	1	yes	1	yes	1	yes	A
D64976	OR52D1	c.779_781delTCT_p.Phe260del	del	ENST00000322641	11	5510709	5510709	CCTT	C	heterozygous	438	1	yes	1	yes	1	yes	A
L92388	FASTKD3	c.717_719delTAT_p.Ile240del	del	ENST00000264669	5	7867477	7867477	TATA	T	heterozygous	439	1	yes	1	yes	1	yes	A
L86963	ERI1	c.*3_*5delACA	del	ENST00000523898	8	8887542	8887542	TAAC	T	homozygous	440	1	yes	1	yes	1	yes	A
L53053	APITD1	c.170_171delAG	del	ENST00000556104	1	10494016	10494016	CAG	C	heterozygous	441	1	yes	1	yes	1	yes	A
L45377	ATF7IP2	c.183_185delGAC_p.Thr62del	del	ENST00000396560	16	10524656	10524656	GGAC	G	heterozygous	442	1	yes	1	yes	1	yes	A
T81996	ATF7IP2	c.183_185delGAC_p.Thr62del	del	ENST00000396560	16	10524656	10524656	GGAC	G	heterozygous	443	1	yes	1	yes	1	yes	A
L76738	PRB2	c.154_156delTCT_p.Ser52del	del	ENST00000389362	12	11546855	11546855	GAGA	G	heterozygous	444	1	yes	0	no	1	yes	.
D68566	ZNF791	c.355_356delAT	del	ENST00000343325	19	12738697	12738697	CAT	C	heterozygous	445	1	yes	1	yes	1	yes	A
D69367	CDRT15	c.560delG	del	ENST00000420162	17	14139176	14139179	GC	G	heterozygous	446	1	yes	0	no	0	no	.
L92388	MPRIP	c.2311+3delT	del	ENST00000395811	17	17075180	17075180	GT	G	heterozygous	447	1	yes	1	yes	1	yes	A
L121054	MIB1	c.2670_2671delTG	del	ENST00000261537	18	19437092	19437092	CTG	C	heterozygous	448	1	yes	1	yes	1	yes	A
L75319	PDZD9	c.279delT	del	ENST00000537222	16	21995923	21995923	CA	C	heterozygous	449	1	yes	1	yes	1	yes	A
L50435	PDZD9	c.279delT	del	ENST00000537222	16	21995942	21995923	CA	C	heterozygous	450	1	yes	1	yes	1	yes	A
D103457	PALB2	c.2727_2728delTT	del	ENST00000261584	16	23637576	23637576	TAA	T	heterozygous	451	1	yes	1	yes	1	yes	A
L130502	PALB2	c.1317delG	del	ENST00000261584	16	23646549	23646549	AC	A	heterozygous	452	1	yes	1	yes	1	yes	A
L113692	PALB2	c.886delA	del	ENST00000261584	16	23646980	23646980	AT	A	heterozygous	453	1	yes	1	yes	1	yes	A
L132594	PALB2	c.172_175delTTGT	del	ENST00000261584	16	23649206	23649206	GACAA	G	heterozygous	454	1	yes	1	yes	1	yes	A
D77166	PALB2	c.172_175delTTGT	del	ENST00000261584	16	23649206	23649206	GACAA	G	heterozygous	455	1	yes	1	yes	1	yes	A
L52477	C7orf46	c.633delG	del	ENST00000344962	7	23731208	23731208	TG	T	heterozygous	456	1	yes	1	yes	1	yes	A
D102245	PARP4	c.3649delG	del	ENST00000381989	13	25016000	25016000	TC	T	heterozygous	457	1	yes	1	yes	1	yes	A
L75291	NPVF	c.212_214delTTA_p.Ile71del	del	ENST00000222674	7	25266569	25266569	TTAA	T	heterozygous	458	1	yes	1	yes	1	yes	A
L92388	NINL	c.2872_2877del6_p.Trp958_Glu959del	del	ENST00000278886	20	25457049	25457049	GCTCCCA	G	homozygous	459	1	yes	1	yes	1	yes	A
L52932	MTMR6	c.727-7_727-2del6	del	ENST00000381801	13	25832831	25832831	CTAAAAT	C	heterozygous	460	1	yes	1	yes	1	yes	A
T81593	DSG4	c.1388_1391delTATA	del	ENST00000359747	18	28980952	28980952	GATAT	G	heterozygous	461	1	yes	1	yes	1	yes	A
L95795	CHEK2	c.1263delT	del	ENST00000328354	22	29091226	29091226	TA	T	heterozygous	462	1	yes	1	yes	1	yes	A
L101924	CHEK2	c.1100delC	del	ENST00000328354	22	29091856	29091856	AG	A	heterozygous	463	1	yes	1	yes	1	yes	A
L88625	CHEK2	c.1100delC	del	ENST00000328354	22	29091856	29091856	AG	A	heterozygous	464	1	yes	1	yes	1	yes	A
L76315	CHEK2	c.1100delC	del	ENST00000328354	22	29091856	29091856	AG	A	heterozygous	465	1	yes	1	yes	1	yes	A
L97754	CHEK2	c.1100delC	del	ENST00000328354	22	29091856	29091856	AG	A	heterozygous	466	1	yes	1	yes	1	yes	A
L102521	CHEK2	c.1100delC	del	ENST00000328354	22	29091856	29091856	AG	A	heterozygous	467	1	yes	1	yes	1	yes	A
L112692	CHEK2	c.1100delC	del	ENST00000328354	22	29091856	29091856	AG	A	heterozygous	468	1	yes	1	yes	1	yes	A
L86025	CHEK2	c.846+4_846+7delAGTA	del	ENST00000328354	22	29105986	29105986	ATACT	A	heterozygous	469	1	yes	1	yes	1	yes	A
L48419	CHEK2	c.846+4_846+7delAGTA	del	ENST00000328354	22	29105986	29105986	ATACT	A	heterozygous	470	1	yes	1	yes	1	yes	A
D68566	ATAD5	c.861_866del6_p.Met287_Ser288del	del	ENST00000321990	17	29161955	29161955	ACAATGT	A	heterozygous	471	1	yes	1	yes	1	yes	A
D69066	PSORS1C2	c.281delC	del	ENST00000259845	6	31105857	31105857	AG	A	heterozygous	472	1	yes	1	yes	1	yes	A
L108671	BRCA2	c.755_758delACAG	del	ENST00000380152	13	32905123	32905123	TGACA	T	heterozygous	473	1	yes	1	yes	1	yes	A
L74809	MYH7B	c.5901_5903delCAA_p.Asn1967del	del	ENST00000262873	20	33589845	33589845	CCAA	C	heterozygous	474	1	yes	1	yes	1	yes	A
L67322	DNAJC28	c.947_951del5	del	ENST00000314399	21	34860749	34860749	CAATTA	C	heterozygous	475	1	yes	1	yes	1	yes	A
L76738	SON	c.7248delA	del	ENST00000356577	21	34948696	34948696	GA	G	homozygous	476	2	yes	2	yes	2	yes	A
T81593	ZNF599	c.1014_1015delCT	del	ENST00000329285	19	35250690	35250690	TAG	T	heterozygous	477	1	yes	1	yes	1	yes	A
L84221	ZNF599	c.563_564delAA	del	ENST00000329285	19	35251141	35251141	CTT	C	heterozygous	478	1	yes	1	yes	1	yes	A
L76738	C6orf222	c.1744delC	del	ENST00000437635	6	36287311	36287311	AG	A	heterozygous	479	1	yes	1	yes	0	no	.
L85802	GPR179	c.4967delC	del	ENST00000342292	17	36484484	36484484	AG	A	heterozygous	480	1	yes	1	yes	1	yes	A
L67322	GPR179	c.3656_3657delCT	del	ENST00000342292	17	36485794	36485794	CAG	C	heterozygous	481	1	yes	1	yes	1	yes	A
L74809	CEBPZ	c.3143_3145delAAA_p.Lys1048del	del	ENST00000234170	2	37428926	37428926	GTTT	G	heterozygous	482	1	yes	1	yes	1	yes	A
D64976	SCN11A	c.4113delC	del	ENST00000302328	3	38892185	38892185	TG	T	heterozygous	483	1	yes	1	yes	1	yes	A
L76738	KRT36	c.1372_1374delTCC_p.Ser458del	del	ENST00000328119	17	39642657	39642657	TGGA	T	heterozygous	484	1	yes	1	yes	1	yes	A
L82293	ENTHD1	c.1104_1105delTC	del	ENST00000325157	22	40161341	40161341	GGA	G	heterozygous	485	1	yes	1	yes	1	yes	A
L74809	CARD6	c.88_89delTT	del	ENST00000254691	5	40841571	40841571	CTT	C	heterozygous	486	0	no	0	no	0	no	.
L74809	APOBEC2	c.547delG	del	ENST00000244669	6	41029480	41029480	AG	A	heterozygous	487	1	yes	1	yes	1	yes	A
L76738	PSG6	c.136delT	del	ENST00000292125	19	43420567	43420567	GA	G	heterozygous	488	1	yes	1	yes	1	yes	A
D69367	TP53TG5	c.289_291delAAT_p.Asn97del	del	ENST00000372726	20	44004155	44004155	CATT	C	homozygous	489	1	yes	1	yes	1	yes	A
L85802	WFDC8	c.540delA	del	ENST00000357199	20	44181820	44181820	AT	A	heterozygous	490	1	yes	1	yes	1	yes	A
L52475	ZNF221	c.76_79delTTCA	del	ENST00000251269	19	44466951	44466951	ACATT	A	heterozygous	491	1	yes	1	yes	1	yes	A
D131336	ZNF221	c.76_79delTTCA	del	ENST00000251269	19	44466951	44466951	ACATT	A	heterozygous	492	1	yes	1	yes	1	yes	A
L65600	ZNF221	c.487delA	del	ENST00000251269	19	44470139	44470139	TA	T	heterozygous	493	1	yes	1	yes	1	yes	A
D59597	ZNF221	c.487delA	del	ENST00000251269	19	44470139	44470139	TA	T	heterozygous	494	1	yes	1	yes	1	yes	A
L52475	ZNF221	c.1294delT	del	ENST00000251269	19	44470944	44470944	AT	A	heterozygous	495	1	yes	1	yes	1	yes	A
D66874	ZNF221	c.1664_1670del7	del	ENST00000251269	19	44471315	44471315	GGGTCCAC	G	heterozygous	496	1	yes	1	yes	1	yes	A
L106404	ZNF221	c.1664_1670del7	del	ENST00000251269	19	44471315	44471315	GGGTCCAC	G	heterozygous	497	1	yes	1	yes	1	yes	A
D69078	ZNF221	c.1664_1670del7	del	ENST00000251269	19	44471315	44471315	GGGTCCAC	G	heterozygous	498	1	yes	1	yes	1	yes	A
L98341	ZNF221	c.1664_1670del7	del	ENST00000251269	19	44471315	44471315	GGGTCCAC	G	heterozygous	499	1	yes	1	yes	1	yes	A
D127567	ZNF221	c.1664_1670del7	del	ENST00000251269	19	44471315	44471315	GGGTCCAC	G	heterozygous	500	1	yes	1	yes	1	yes	A
L84221	SLC3A1	c.1136+3delT	del	ENST00000260649	2	44528267	44528267	GT	G	heterozygous	501	1	yes	1	yes	1	yes	A
L59087	SPG11	c.6739_6742delGAGT	del	ENST00000261866	15	44859633	44859633	GACTC	G	heterozygous	502	1	yes	1	yes	1	yes	A
L103448	SPG11	c.5456_5457delAG	del	ENST00000261866	15	44876420	44876420	GCT	G	heterozygous	503	1	yes	1	yes	1	yes	A
L91655	SPG11	c.733_734delAT	del	ENST00000261866	15	44949427	44949427	CAT	C	heterozygous	504	1	yes	1	yes	1	yes	A
D77504	SPG11	c.733_734delAT	del	ENST00000261866	15	44949427	44949427	CAT	C	heterozygous	505	1	yes	1	yes	1	yes	A
D69066	CCR5	c.554_585del32	del	ENST00000343801	3	46414943	46414943	TACAGTCAGTATCAATTCTGGAAGAATTTCCAG	T	heterozygous	506	1	yes	1	yes	1	yes	A
L75319	CCR5	c.554_585del32	del	ENST00000343801	3	46414943	46414943	TACAGTCAGTATCAATTCTGGAAGAATTTCCAG	T	heterozygous	507	1	yes	1	yes	1	yes	A
L52932	TDRD6	c.2114_2116delAAG_p.Glu705del	del	ENST00000316081	6	46657976	46657976	GAGA	G	heterozygous	508	1	yes	1	yes	1	yes	A
L67322	CYP4B1	c.884_885delAT	del	ENST00000371923	1	47280746	47280746	GAT	G	homozygous	509	1	yes	1	yes	1	yes	A
L82294	LALBA	c.164_165delAT	del	ENST00000301046	12	48962991	48962991	CAT	C	heterozygous	510	1	yes	1	yes	1	yes	A
L76738	CWH43	c.1596delA	del	ENST00000226432	4	49034668	49034669	CA	C	heterozygous	511	1	yes	1	yes	1	yes	A
D93615	CWH43	c.2088delA	del	ENST00000226432	4	49063892	49063892	CA	C	heterozygous	512	1	yes	1	yes	1	yes	A
L92388	DHDH	c.881_882delAG	del	ENST00000221403	19	49447748	49447748	GGA	G	heterozygous	513	1	yes	1	yes	1	yes	A
L80559	MLNR	c.999_1000delTC	del	ENST00000218721	13	49796268	49796268	TTC	T	heterozygous	514	1	yes	1	yes	1	yes	A
L84221	COBL	c.1443_1445delAGA_p.Glu481del	del	ENST00000265136	7	51098567	51098567	GTCT	G	homozygous	515	1	yes	1	yes	1	yes	A
L52477	ZNF480	c.9_10delTG	del	ENST00000468240	19	52803669	52803669	CTG	C	homozygous	516	1	yes	1	yes	1	yes	A
L76738	GZMA	c.251delC	del	ENST00000274306	5	54403656	54403656	TC	T	heterozygous	517	1	yes	1	yes	1	yes	A
D77197	FAM151A	c.685_687delGAG_p.Glu229del	del	ENST00000302250	1	55078271	55078271	TCTC	T	heterozygous	518	1	yes	1	yes	1	yes	A
L75319	ALPK2	c.3017_3031del15_p.Glu1006_Thr1010del	del	ENST00000361673	18	56204387	56204387	ACAGTTGATGTGTCCT	A	homozygous	519	1	yes	1	yes	1	yes	A
L74809	ALPK2	c.3017_3031del15_p.Glu1006_Thr1010del	del	ENST00000361673	18	56204387	56204387	ACAGTTGATGTGTCCT	A	heterozygous	520	1	yes	1	yes	1	yes	A
L50435	KIAA1586	c.263_264delCA	del	ENST00000370733	6	56917556	56917556	GAC	G	heterozygous	521	1	yes	1	yes	1	yes	A
L84221	MYO1A	c.106_108delGAG_p.Glu36del	del	ENST00000442789	12	57441999	57441999	TCTC	T	heterozygous	522	1	yes	1	yes	1	yes	A
L52932	DUXA	c.573delC	del	ENST00000554048	19	57665821	57665821	AG	A	heterozygous	523	1	yes	1	yes	1	yes	A
L75319	GTPBP5	c.567delG	del	ENST00000370823	20	60773785	60773785	AG	A	heterozygous	524	1	yes	1	yes	1	yes	A
D64976	TDRD3	c.1222_1224delAAT_p.Asn408del	del	ENST00000535286	13	61102575	61102575	GATA	G	heterozygous	525	1	yes	1	yes	1	yes	A
D68566	SNAPC1	c.1015delA	del	ENST00000216294	14	62259561	62259561	TA	T	heterozygous	526	1	yes	1	yes	1	yes	A
L52477	SNAPC1	c.1015delA	del	ENST00000216294	14	62259561	62259561	TA	T	heterozygous	527	1	yes	1	yes	1	yes	A
L75291	L1TD1	c.1805_1808delTAAC	del	ENST00000498273	1	62676247	62676247	GAACT	G	heterozygous	528	1	yes	1	yes	1	yes	A
L84221	JMJD1C	c.3473_3478del6_p.Gly1158_Leu1159del	del	ENST00000399262	10	64967950	64967950	ACTAAAC	A	heterozygous	529	1	yes	1	yes	1	yes	A
L84221	ABCA10	c.4515_4516delTC	del	ENST00000269081	17	67145190	67145190	TGA	T	heterozygous	530	1	yes	1	yes	1	yes	A
T81996	C1orf141	c.1017_1021del5	del	ENST00000371007	1	67558869	67558869	CTCATT	C	heterozygous	531	0	no	1	yes	1	yes	.
L50435	C8orf44	c.82delG	del	ENST00000519561	8	67590022	67590022	CG	C	heterozygous	532	1	yes	1	yes	1	yes	A
L85802	TSNAXIP1	c.793_795delGAG_p.Glu265del	del	ENST00000388833	16	67859707	67859707	CAGG	C	heterozygous	533	1	yes	1	yes	1	yes	A
L84221	YTHDC1	c.699_701delGGA_p.Glu249del	del	ENST00000344157	4	69202926	69202926	TTCC	T	heterozygous	534	1	yes	1	yes	1	yes	A
L66742	BEST3	c.177delA	del	ENST00000330891	12	70088219	70088219	GT	G	heterozygous	535	1	yes	1	yes	1	yes	A
T81996	BEST3	c.177delA	del	ENST00000330891	12	70088219	70088219	GT	G	heterozygous	536	1	yes	1	yes	1	yes	A
L74809	LACTB2	c.431_439del9_p.Gly144_Thr146del	del	ENST00000276590	8	71556453	71556452	TCAGTGTGGC	T	heterozygous	537	1	yes	1	yes	1	yes	A
L86963	MAMDC2	c.1063_1065delAAA_p.Lys355del	del	ENST00000377182	9	72755128	72755128	TAAA	T	heterozygous	538	1	yes	1	yes	1	yes	A
D64976	GFM2	c.1826_1831del6_p.Phe609_Glu610del	del	ENST00000296805	5	74021846	74021846	TACTCAA	T	heterozygous	539	1	yes	1	yes	1	yes	A
L74264	TMC1	c.247_249delGAA_p.Glu83del	del	ENST00000297784	9	75315433	75315433	GAGA	G	heterozygous	540	1	yes	1	yes	1	yes	A
D77197	MDH2	c.167_168delAT	del	ENST00000315758	7	75684246	75684246	CTA	C	heterozygous	541	1	yes	1	yes	1	yes	A
L84221	FAM176A	c.244_252del9_p.Ser82_Ser84del	del	ENST00000233712	2	75720568	75720568	CGCTGTCGCT	C	heterozygous	542	1	yes	1	yes	1	yes	A
L85802	USP36	c.2874_2879del6_p.Lys959_Lys960del	del	ENST00000312010	17	76798548	76798548	TTTTTTC	T	heterozygous	543	1	yes	1	yes	1	yes	A
D64976	CD36	c.*4_*7delAGTA	del	ENST00000435819	7	80303460	80303460	ATAAG	A	heterozygous	544	1	yes	1	yes	1	yes	A
L74809	KIAA1199	c.4078_4080delAAG_p.Lys1360del	del	ENST00000394685	15	81241253	81241246	TGAA	T	heterozygous	545	1	yes	1	yes	1	yes	A
D64976	CHMP4C	c.368+5_368+8delGTGA	del	ENST00000297265	8	82665476	82665476	TGTGA	T	heterozygous	546	1	yes	1	yes	1	yes	A
L92388	UBE2CBP	c.1153delG	del	ENST00000369747	6	83602757	83602757	GC	G	heterozygous	547	1	yes	1	yes	1	yes	A
L41832	FANCA	c.1814_1815delAG	del	ENST00000389301	16	89845219	89845219	ACT	A	heterozygous	548	2	yes	2	yes	2	yes	A
L68203	FANCA	c.1115_1118delTTGG	del	ENST00000389301	16	89858441	89858441	GCCAA	G	heterozygous	549	1	yes	1	yes	1	yes	A
L85802	CIB1	c.510_513delCTCT	del	ENST00000328649	15	90774206	90774206	CAGAG	C	heterozygous	550	1	yes	1	yes	1	yes	A
L45377	ENDOD1	c.708delT	del	ENST00000278505	11	94861945	94861945	CT	C	heterozygous	551	1	yes	1	yes	1	yes	A
L76738	ZNF2	c.474_476delGCG_p.Arg160del	del	ENST00000340539	2	95847040	95847040	TGCG	T	homozygous	552	1	yes	1	yes	1	yes	A
L74264	ZNF2	c.474_476delGCG_p.Arg160del	del	ENST00000340539	2	95847040	95847040	TGCG	T	homozygous	553	1	yes	1	yes	1	yes	A
L82293	ERAP1	c.1861_1864delACTG	del	ENST00000296754	5	96121570	96121570	CCAGT	C	heterozygous	554	1	yes	1	yes	1	yes	A
L75319	OR5K4	c.901delA	del	ENST00000354924	3	98073591	98073591	TA	T	homozygous	555	1	yes	1	yes	1	yes	A
L75319	USP45	c.1008delA	del	ENST00000327681	6	99916419	99916419	CT	C	heterozygous	556	1	yes	1	yes	1	yes	A
L60250	EIF5B	c.1488_1490delAGA_p.Glu496del	del	ENST00000289371	2	99988116	99988116	CAGA	C	heterozygous	557	1	yes	1	yes	1	yes	A
L45377	NOX1	c.544delA	del	ENST00000372966	X	100117507	100117507	GT	G	heterozygous	558	1	yes	1	yes	1	yes	A
D81625	TFR2	c.1653_1655delGTT_p.Phe552del	del	ENST00000462107	7	100225393	100225393	GAAC	G	heterozygous	559	1	yes	1	yes	1	yes	A
L52932	CCDC76	c.1014_1015delCA	del	ENST00000370141	1	100613643	100613643	CCA	C	heterozygous	560	1	yes	1	yes	1	yes	A
D69066	MMP1	c.573delT	del	ENST00000315274	11	102667446	102667446	CA	C	heterozygous	561	1	yes	1	yes	1	yes	A
L84221	CALHM2	c.341_342delCT	del	ENST00000260743	10	105209356	105209356	CAG	C	heterozygous	562	1	yes	1	yes	1	yes	A
L60250	GSTO1	c.464_465+1delAGG	del	ENST00000369713	10	106022829	106022829	AGAG	A	heterozygous	563	1	yes	1	yes	1	yes	A
L76738	TET2	c.2097_2113del17	del	ENST00000540549	4	106157195	106157195	TGAAACAGCACTTGAATC	T	heterozygous	564	1	yes	1	yes	1	yes	A
L75291	OR13C2	c.513_516delTAAC	del	ENST00000542196	9	107367392	107367392	TGTTA	T	heterozygous	565	1	yes	1	yes	1	yes	A
L45377	LAMB4	c.5265delA	del	ENST00000388781	7	107664504	107664504	AT	A	heterozygous	566	1	yes	1	yes	1	yes	A
D118107	ATM	c.992delA	del	ENST00000278616	11	108117778	108117778	GA	G	heterozygous	567	1	yes	1	yes	1	yes	A
L108995	ATM	c.3802delG	del	ENST00000278616	11	108155007	108155007	AG	A	heterozygous	568	1	yes	1	yes	1	yes	A
D59259	ATM	c.4373delG	del	ENST00000278616	11	108160463	108160463	AG	A	heterozygous	569	1	yes	1	yes	1	yes	A
L81899	ATM	c.8303_8306delAATG	del	ENST00000278616	11	108213980	108213980	TTGAA	T	heterozygous	570	1	yes	1	yes	1	yes	A
L52470	DZIP3	c.2218_2221delACTA	del	ENST00000361582	3	108380739	108380739	GTAAC	G	heterozygous	571	1	yes	1	yes	1	yes	A
L76738	MAN2A1	c.3075_3077delCTC_p.Ser1026del	del	ENST00000261483	5	109190935	109190935	TCTC	T	heterozygous	572	1	yes	1	yes	1	yes	A
D69066	SMPD2	c.492-3delC	del	ENST00000258052	6	109763947	109763947	TC	T	heterozygous	573	1	yes	1	yes	1	yes	A
L67322	PKHD1L1	c.6563delG	del	ENST00000378402	8	110464995	110464995	TG	T	heterozygous	574	1	yes	1	yes	1	yes	A
T81593	CCDC63	c.1414delG	del	ENST00000308208	12	111342459	111342459	AG	A	heterozygous	575	1	yes	1	yes	1	yes	A
D69066	CD200R1L	c.608delA	del	ENST00000398214	3	112545910	112545910	GT	G	heterozygous	576	1	yes	1	yes	1	yes	A
L67322	TMEM87B	c.498_500delAAT_p.Met167del	del	ENST00000283206	2	112832535	112832535	CAAT	C	homozygous	577	1	yes	1	yes	1	yes	A
D64976	ALPK1	c.2824_2826delTCT_p.Ser942del	del	ENST00000458497	4	113353522	113353522	GTTC	G	heterozygous	578	1	yes	1	yes	1	yes	A
L75319	CFTR	c.1521_1523delCTT_p.Phe508del	del	ENST00000003084	7	117199644	117199644	ATCT	A	heterozygous	579	1	yes	1	yes	1	yes	A
L92388	DDX18	c.335_343del9_p.Lys112_Lys114del	del	ENST00000263239	2	118575268	118575258	AAAGAAAAAG	A	heterozygous	580	0	no	1	yes	1	yes	.
L45377	TNFAIP8	c.223delC	del	ENST00000504771	5	118728700	118728700	AC	A	heterozygous	581	1	yes	1	yes	1	yes	A
L75319	C3orf30	c.96_98delAGA_p.Glu32del	del	ENST00000295622	3	118865126	118865126	GGAA	G	heterozygous	582	1	yes	1	yes	1	yes	A
L60250	POLQ	c.4262_4268del7	del	ENST00000264233	3	121207503	121207509	CAATAGTA	C	heterozygous	583	1	yes	1	yes	1	yes	A
L67322	POLQ	c.3072_3074delAAA_p.Lys1025del	del	ENST00000264233	3	121208703	121208703	CTTT	C	heterozygous	584	1	yes	1	yes	1	yes	A
L52932	ASB15	c.721delG	del	ENST00000451558	7	123267185	123267185	CG	C	heterozygous	585	1	yes	1	yes	1	yes	A
L75319	SLC41A3	c.1502_1505delTGTT	del	ENST00000315891	3	125725268	125725268	TAACA	T	homozygous	586	1	yes	1	yes	1	yes	A
L76738	USP20	c.1075_1077delGAC_p.Asp359del	del	ENST00000315480	9	132630664	132630664	TGAC	T	homozygous	587	1	yes	1	yes	1	yes	A
L86963	C9orf171	c.648_650delCTT_p.Phe217del	del	ENST00000343036	9	135412999	135412999	CCTT	C	heterozygous	588	1	yes	1	yes	1	yes	A
D77197	GPR112	c.7969_7971delGAT_p.Asp2657del	del	ENST00000394143	X	135474444	135474444	AGAT	A	heterozygous	589	1	yes	1	yes	1	yes	A
D64976	GLT6D1	c.427delT	del	ENST00000371763	9	138516346	138516346	CA	C	heterozygous	590	1	yes	1	yes	1	yes	A
L84221	UBAC1	c.806_808delAGG_p.Glu269del	del	ENST00000371756	9	138836941	138836941	GCCT	G	heterozygous	591	1	yes	1	yes	1	yes	A
L84221	FAM69B	c.235_240del6_p.Val79_Cys80del	del	ENST00000371692	9	139616407	139616407	CCGTCTG	C	heterozygous	592	1	yes	1	yes	1	yes	A
L85802	PCDHA3	c.526_529delGAAT	del	ENST00000522353	5	140181306	140181306	CTGAA	C	heterozygous	593	1	yes	1	yes	1	yes	A
L45377	SPANXN4	c.87_89delGAA_p.Lys29del	del	ENST00000446864	X	142121808	142121808	CAGA	C	heterozygous	594	1	yes	1	yes	1	yes	A
L45377	TAS2R60	c.392_394delTCT_p.Phe131del	del	ENST00000332690	7	143140930	143140930	GTCT	G	heterozygous	595	1	yes	1	yes	1	yes	A
L52932	PDE4DIP	c.4994delA	del	ENST00000369356	1	144873962	144873962	CT	C	heterozygous	596	0	no	0	no	0	no	.
L84221	POLR3GL	c.398delT	del	ENST00000369314	1	145457293	145457293	GA	G	heterozygous	597	1	yes	1	yes	1	yes	A
L92388	PLSCR1	c.219_233del15_p.Tyr74_Val78del	del	ENST00000342435	3	146246479	146246479	AACTGGCTGATTATAT	A	heterozygous	598	1	yes	1	yes	1	yes	A
L85802	FLG	c.10687delC	del	ENST00000368799	1	152276674	152276674	TG	T	heterozygous	599	1	yes	1	yes	1	yes	A
L45377	C5orf52	c.247delA	del	ENST00000409999	5	157102127	157102127	GA	G	heterozygous	600	1	yes	1	yes	1	yes	A
L76738	MRPL18	c.30_32delGTT_p.Leu10del	del	ENST00000367034	6	160211645	160211645	GGTT	G	homozygous	601	1	yes	1	yes	1	yes	A
D64976	NIT1	c.555_556delCA	del	ENST00000368009	1	161089705	161089705	CCA	C	heterozygous	602	1	yes	1	yes	1	yes	A
L84221	GOLIM4	c.1818_1820delGGA_p.Glu606del	del	ENST00000470487	3	167742353	167742353	GTCC	G	heterozygous	603	1	yes	1	yes	1	yes	A
L45377	DDX60L	c.4605delA	del	ENST00000260184	4	169296555	169296555	CT	C	heterozygous	604	1	yes	1	yes	1	yes	A
L67322	METTL13	c.80_81delAA	del	ENST00000361735	1	171751185	171751185	GAA	G	heterozygous	605	1	yes	1	yes	1	yes	A
D64976	METTL8	c.236-3_237del5	del	ENST00000375258	2	172196062	172196062	TAACTA	T	heterozygous	606	1	yes	1	yes	1	yes	A
L84221	GPRIN1	c.693_716del24_p.Glu233_Lys240del	del	ENST00000303991	5	176026119	176026119	TCTCAAAGACCCAGGATCCTCCTTC	T	heterozygous	607	1	yes	2	no	2	no	A
L52477	SPATA4	c.836_839delGAGA	del	ENST00000280191	4	177105979	177106009	TTCTC	T	heterozygous	608	1	yes	1	yes	1	yes	A
L67322	SPATA4	c.836_839delGAGA	del	ENST00000280191	4	177106009	177106009	TTCTC	T	heterozygous	609	1	yes	1	yes	1	yes	A
D68566	VEGFC	c.1256_1258delTGA_p.Met419del	del	ENST00000280193	4	177605081	177605081	CTCA	C	homozygous	610	1	yes	1	yes	1	yes	A
T81593	KCNMB2	c.475delG	del	ENST00000432997	3	178560490	178560490	TG	T	heterozygous	611	1	yes	1	yes	1	yes	A
D81625	BTNL9	c.622delC	del	ENST00000327705	5	180477253	180477253	AC	A	heterozygous	612	1	yes	1	yes	1	yes	A
L84221	PRG4	c.615_617delGAA_p.Lys205del	del	ENST00000445192	1	186275460	186275460	CAAG	C	heterozygous	613	1	yes	1	yes	1	yes	A
L66742	LSG1	c.379_381delGAA_p.Glu127del	del	ENST00000265245	3	194386984	194386984	GTTC	G	heterozygous	614	1	yes	1	yes	1	yes	A
L60250	CRB1	c.498_506del9_p.Ile167_Gly169del	del	ENST00000367400	1	197297973	197297973	GGATGGAATT	G	heterozygous	615	1	yes	1	yes	1	yes	A
L85802	SGOL2	c.1383_1386delTGAA	del	ENST00000357799	2	201436446	201436446	GATGA	G	heterozygous	616	1	yes	1	yes	1	yes	A
L85802	RPS6KC1	c.680delC	del	ENST00000366960	1	213303075	213303075	TC	T	heterozygous	617	1	yes	1	yes	1	yes	A
T81996	USP37	c.2170_2171delCT	del	ENST00000258399	2	219339480	219339480	CAG	C	heterozygous	618	1	yes	1	yes	1	yes	A
L76738	ANKZF1	c.1912_1917del6_p.Gln638_Glu639del	del	ENST00000323348	2	220100529	220100529	CAGCAGG	C	heterozygous	619	1	yes	1	yes	1	yes	A
L74809	OR2B11	c.23delT	del	ENST00000318749	1	247615261	247615261	GA	G	heterozygous	620	1	yes	1	yes	1	yes	A
D69367	OR2T2	c.612_618del7	del	ENST00000342927	1	248616704	248616704	CTGCTGCG	C	heterozygous	621	0	no	0	no	0	no	.
L75291	OR2T35	c.609_615del7	del	ENST00000317450	1	248801944	248801944	TCAGCACG	T	heterozygous	622	1	yes	0	no	1	yes	.
L97981	PALB2	c.1059_1077delinsGG	complex	ENST00000261584	16	23646789	23646790	ACTGGGAGATTTTAAAGAT	CC	heterozygous	623	1	no	1	no	1	no	A
L74809	ZNF527	c.902_904delinsTGTGCA_p.Pro301_Tyr302delinsLeuCysAsn	complex	ENST00000356178	19	37879853	37879853	CAT	TGTGCA	heterozygous	624	1	no	2	no	2	no	A
L76738	GPRIN2	c.721_724delinsATGAGGGAGGTGG_p.Val241_Arg242delinsMetArgGluValGly	complex	ENST00000374314	10	46999591	46999601	GTGA	ATGAGGGAGGTGG	heterozygous	625	1	no	1	no	1	no	A
L76738	ALPK2	c.3009_3027delinsAGAG_p.Glu1006_Thr1010del	complex	ENST00000361673	18	56204392	56204392	TGATGTGTCCTCAGTCTCC	CTCT	heterozygous	626	1	no	1	no	1	no	A
D77197	GPRC6A	c.2321_2324delinsGGAAATTACC_p.Lys774_Tyr775delinsArgLysLeuPro	complex	ENST00000310357	6	117113762	117113762	TATT	GGTAATTTCC	homozygous	627	1	no	3	no	3	no	A
L75319	LAD1	c.483_486delinsT_p.Leu161_Val162delinsPhe	complex	ENST00000391967	1	201356003	201356003	CACC	A	heterozygous	628	1	no	2	no	2	no	A
L86963	OR2T4	c.447_448delinsTACG	complex	ENST00000366475	1	248525328	248525329	CA	TACG	heterozygous	629	0	no	1	no	1	no	.
D69367	MLL3	c.2447dupA	ins	ENST00000262189	7	151945051	151945071	G	GT	heterozygous	630	1	yes	1	yes	1	yes	A
D81625	IFT140	c.1538_1541dupAACT	ins	ENST00000426508	16	1621518	1621518	G	GAGTT	heterozygous	631	1	yes	1	yes	1	yes	A
L45377	ART5	c.71_73dupCCA_p.Pro24_Ile25insThr	ins	ENST00000397068	11	3661585	3661585	A	ATGG	homozygous	632	1	yes	1	yes	1	yes	A
L60250	ART5	c.71_73dupCCA_p.Pro24_Ile25insThr	ins	ENST00000397068	11	3661585	3661585	A	ATGG	homozygous	633	1	yes	1	yes	1	yes	A
L85802	ART5	c.71_73dupCCA_p.Pro24_Ile25insThr	ins	ENST00000397068	11	3661585	3661585	A	ATGG	homozygous	634	1	yes	1	yes	1	yes	A
L84221	STAP2	c.905dupC	ins	ENST00000314714	19	4325472	4325466	T	TG	heterozygous	635	1	yes	1	yes	1	yes	A
L67322	OR51I2	c.714_715dupCA	ins	ENST00000341449	11	5475431	5475431	T	TCA	heterozygous	636	1	yes	1	yes	1	yes	A
L84221	PRAMEF4	c.1255dupC	ins	ENST00000235349	1	12939546	12939546	C	CG	heterozygous	637	1	yes	1	yes	1	yes	A
D81625	SPATA21	c.1081_1083dupAAG_p.Lys361dup	ins	ENST00000335496	1	16727305	16727305	G	GCTT	homozygous	638	1	yes	1	yes	1	yes	A
L92388	SKA3	c.1120-4_1120-3dupTT	ins	ENST00000314759	13	21729952	21729952	T	TAA	heterozygous	639	0	no	1	yes	1	yes	.
L84221	OXA1L	c.1445_1447dupGCA_p.Ser482dup	ins	ENST00000285848	14	23240713	23240713	T	TAGC	heterozygous	640	1	yes	1	yes	1	yes	A
L86963	OXA1L	c.1445_1447dupGCA_p.Ser482dup	ins	ENST00000285848	14	23240713	23240713	T	TAGC	heterozygous	641	1	yes	1	yes	1	yes	A
L53533	PALB2	c.1947dupA	ins	ENST00000261584	16	23641527	23641527	C	CT	heterozygous	642	1	yes	1	yes	1	yes	A
L133044	PALB2	c.726_727insTTAGGTCTGTAGA	ins	ENST00000261584	16	23647140	23647140	T	TTCTACAGACCTAA	heterozygous	643	1	yes	1	yes	1	yes	A
L66742	DFNA5	c.119dupA	ins	ENST00000342947	7	24789267	24789274	C	CT	heterozygous	644	1	yes	1	yes	1	yes	A
L45377	IFT74	c.120+2dupT	ins	ENST00000443698	9	26962086	26962086	G	GT	heterozygous	645	1	yes	1	yes	1	yes	A
L86963	EPHX2	c.1206_1208dupTCG_p.Arg403dup	ins	ENST00000521400	8	27394334	27394334	A	AGTC	heterozygous	646	1	yes	1	yes	1	yes	A
D81625	IFNK	c.34_37dupTTGT	ins	ENST00000276943	9	27524364	27524364	G	GTGTT	heterozygous	647	1	yes	2	yes	2	yes	A
L84221	SERINC2	c.1129_1131dupCAG_p.Gln377dup	ins	ENST00000373710	1	31905889	31905889	A	ACAG	homozygous	648	1	yes	1	yes	1	yes	A
L92388	SERINC2	c.1129_1131dupCAG_p.Gln377dup	ins	ENST00000373710	1	31905889	31905889	A	ACAG	homozygous	649	1	yes	1	yes	1	yes	A
L75319	SERINC2	c.1129_1131dupCAG_p.Gln377dup	ins	ENST00000373710	1	31905889	31905889	A	ACAG	heterozygous	650	1	yes	1	yes	1	yes	A
L76738	SON	c.7236dupA	ins	ENST00000356577	21	34948684	34948684	G	GA	homozygous	651	2	yes	2	yes	2	yes	A
L75291	ANLN	c.883_885dupTCT_p.Ser295dup	ins	ENST00000265748	7	36447349	36447349	A	ACTT	heterozygous	652	1	yes	1	yes	1	yes	A
L84221	USP49	c.1901_1905dup5	ins	ENST00000373006	6	41766432	41766432	C	CCCCCA	heterozygous	653	1	yes	1	yes	1	yes	A
L85802	EPSTI1	c.1180_1184dup5	ins	ENST00000313640	13	43462434	43462434	T	TTCAGG	heterozygous	654	1	yes	1	yes	1	yes	A
l17193	ZNF221	c.1641dupT	ins	ENST00000251269	19	44471292	44471292	A	AT	heterozygous	655	1	yes	1	yes	1	yes	A
L93437	SPG11	c.6754+2_6754+3dupTG	ins	ENST00000261866	15	44859618	44859618	T	TCA	heterozygous	656	1	yes	1	yes	1	yes	A
L59932	SPG11	c.5904dupC	ins	ENST00000261866	15	44867201	44867201	A	AG	heterozygous	657	1	yes	1	yes	1	yes	A
L64304	SPG11	c.3213_3214insCCCT	ins	ENST00000261866	15	44903115	44903115	C	CAGGG	heterozygous	658	1	yes	1	yes	1	yes	A
L73521	SPG11	c.1348dupA	ins	ENST00000261866	15	44943796	44943796	A	AT	heterozygous	659	1	yes	1	yes	1	yes	A
L81636	FANCM	c.1241dupA	ins	ENST00000267430	14	45623955	45623955	T	TA	heterozygous	660	1	yes	1	yes	1	yes	A
L80559	OR13A1	c.805dupT	ins	ENST00000553795	10	45799065	45799065	T	TA	heterozygous	661	1	yes	1	yes	1	yes	A
D69066	COL6A2	c.1817-3dupC	ins	ENST00000300527	21	47545369	47545369	A	AC	heterozygous	662	1	yes	1	yes	1	yes	A
L74264	EME1	c.410_412dupAGC_p.Lys137_Pro138insGln	ins	ENST00000393271	17	48452978	48452978	A	AAGC	heterozygous	663	1	yes	1	yes	1	yes	A
L86963	DHDH	c.517dupG	ins	ENST00000221403	19	49442849	49442849	T	TG	heterozygous	664	1	yes	1	yes	1	yes	A
L86963	TSPYL6	c.580_585del6_p.Gly194_Pro195del	ins	ENST00000317802	2	54482702	54482703	GGGGCCC	G	heterozygous	665	1	yes	1	yes	1	yes	A
L84221	CDCP2	c.1224dupC	ins	ENST00000371330	1	54605318	54605318	T	TG	heterozygous	666	1	yes	2	yes	2	yes	A
L86963	SKIV2L2	c.174_182dup9_p.Asn58_Gly60dup	ins	ENST00000230640	5	54618191	54618191	T	TAATAATGGA	heterozygous	667	1	yes	1	yes	1	yes	A
L45377	DCD	c.225dupA	ins	ENST00000293371	12	55039020	55039020	C	CT	heterozygous	668	1	yes	1	yes	1	yes	A
L86963	CCDC66	c.1816_1818dupTCT_p.Ser606dup	ins	ENST00000394672	3	56650051	56650051	A	ACTT	heterozygous	669	1	yes	1	yes	1	yes	A
L45377	ATG4C	c.959_960delTG	ins	ENST00000317868	1	63299735	63299729	TTG	T	heterozygous	670	1	yes	1	yes	1	yes	A
D64976	CYP7B1	c.650dupT	ins	ENST00000310193	8	65528447	65528447	T	TA	heterozygous	671	1	yes	1	yes	1	yes	A
L84221	CTDP1	c.1746_1748dupGGA_p.Glu582dup	ins	ENST00000299543	18	77475187	77475187	T	TGGA	heterozygous	672	1	yes	1	yes	1	yes	A
L67322	FGF5	c.671_673dupAGC_p.Gln224dup	ins	ENST00000312465	4	81207686	81207686	G	GAGC	heterozygous	673	1	yes	1	yes	1	yes	A
L83825	FANCA	c.2839dupT	ins	ENST00000389301	16	89828369	89828369	G	GA	heterozygous	674	1	yes	1	yes	1	yes	A
L97649	FANCA	c.2812_2830dup19	ins	ENST00000389301	16	89828378	89828378	T	TCAGCTTCAGGTTGAATTTC	heterozygous	675	1	yes	1	yes	1	yes	A
d119782	FANCA	c.2587_2588dupGG	ins	ENST00000389301	16	89833561	89833561	G	GCC	heterozygous	676	1	yes	1	yes	1	yes	A
L52068	FANCA	c.1809dupT	ins	ENST00000389301	16	89845225	89845225	T	TA	heterozygous	677	1	yes	1	yes	1	yes	A
L52932	KIF20B	c.3188_3189insAGTAAA_p.Lys1063_Glu1064insValLys	ins	ENST00000260753	10	91497902	91497902	C	CTAAAAG	heterozygous	678	1	yes	1	yes	1	yes	A
L50435	SLC26A7	c.1554dupA	ins	ENST00000309536	8	92378866	92378866	C	CA	heterozygous	679	1	yes	1	yes	1	yes	A
L86963	SPAG1	c.1059_1060insGAC_p.Lys353_Ser354insAsp	ins	ENST00000388798	8	101206459	101206459	A	AGAC	homozygous	680	1	yes	1	yes	1	yes	A
L84221	NFKBIZ	c.1935+4_1935+5insTTTTAGAAAGCTTTAATAACCAC	ins	ENST00000326172	3	101576029	101576029	T	TACTTTTAGAAAGCTTTAATAACC	homozygous	681	1	yes	1	yes	1	yes	A
L61923	ATM	c.5712dupA	ins	ENST00000278616	11	108178655	108178655	T	TA	heterozygous	682	1	yes	1	yes	1	yes	A
L75319	PNLIPRP3	c.533_534insA	ins	ENST00000369230	10	118215309	118215310	G	GA	heterozygous	683	1	yes	1	yes	1	yes	A
L52470	BTBD16	c.1447dupA	ins	ENST00000260723	10	124096188	124096188	C	CA	heterozygous	684	1	yes	1	yes	1	yes	A
L92388	MUC13	c.182_184dupCTT_p.Pro61_Phe62insSer	ins	ENST00000311075	3	124646705	124646705	A	AAAG	homozygous	685	1	yes	1	yes	1	yes	A
L60250	OR1B1	c.44dupT	ins	ENST00000304833	9	125391769	125391770	C	CA	heterozygous	686	1	yes	1	yes	1	yes	A
L67322	ZRANB1	c.*9dupA	ins	ENST00000359653	10	126673560	126673560	G	GA	heterozygous	687	1	yes	1	yes	1	yes	A
L85802	ERCC3	c.1762dupG	ins	ENST00000285398	2	128030505	128030505	T	TC	heterozygous	688	1	yes	1	yes	1	yes	A
L74809	WWTR1	c.1199_1200insTTAA	ins	ENST00000465804	3	149238593	149238595	C	CTTAA	heterozygous	689	1	yes	1	yes	1	yes	A
L67322	AKAP12	c.4593_4595dupGGA_p.Glu1531dup	ins	ENST00000402676	6	151674116	151674116	T	TGAG	heterozygous	690	1	yes	1	yes	1	yes	A
L84221	FLG2	c.3939_3940dupTA	ins	ENST00000388718	1	152326321	152326321	G	GTA	heterozygous	691	1	yes	1	yes	1	yes	A
D69066	HAX1	c.117_122dup6_p.Glu40_Gly41dup	ins	ENST00000328703	1	154245874	154245874	A	AAGAAGG	heterozygous	692	1	yes	1	yes	1	yes	A
L86963	ADAM15	c.604_610dup7	ins	ENST00000356955	1	155026972	155026972	A	ACATTCGC	heterozygous	693	1	yes	1	yes	1	yes	A
L67322	GPATCH4	c.1083_1084insGT	ins	ENST00000438976	1	156565049	156565049	A	AAC	homozygous	694	1	yes	1	yes	1	yes	A
L74809	GPATCH4	c.1083_1084insGT	ins	ENST00000438976	1	156565049	156565049	A	AAC	homozygous	695	1	yes	1	yes	1	yes	A
L60250	FMO2	c.211_213dupGAC_p.Asp71dup	ins	ENST00000441535	1	171162551	171162551	T	TGAC	heterozygous	696	1	yes	1	yes	1	yes	A
D64976	PDE11A	c.2761_2763dupTCC_p.Ser921dup	ins	ENST00000286063	2	178494173	178494173	G	GGGA	homozygous	697	1	yes	1	yes	1	yes	A
D68566	APOD	c.382_386dup5	ins	ENST00000343267	3	195295954	195295954	G	GGCATA	heterozygous	698	1	yes	1	yes	1	yes	A
D81625	DNAH7	c.4787dupA	ins	ENST00000312428	2	196759808	196759808	A	AT	heterozygous	699	1	yes	1	yes	1	yes	A
L76738	CHIT1	c.1049_1072dup24_p.Val357_Trp358insX	ins	ENST00000367229	1	203186950	203186950	C	CAGACCATGGCCCCGCCCAGTCCCT	homozygous	700	1	yes	1	yes	1	yes	A
L60250	CHIT1	c.1049_1072dup24_p.Val357_Trp358insX	ins	ENST00000367229	1	203186950	203186950	C	CAGACCATGGCCCCGCCCAGTCCCT	homozygous	701	1	yes	1	yes	1	yes	A
L76738	ALS2CR8	c.2146dupA	ins	ENST00000320443	2	203848307	203848307	C	CA	heterozygous	702	1	yes	1	yes	1	yes	A
L86963	BARD1	c.1935_1954dup20	ins	ENST00000260947	2	215595181	215595181	T	TCATACTTTTCTTCCTGTTCA	heterozygous	703	0	no	1	yes	1	yes	.
L86963	OR2W3	c.893dupA	ins	ENST00000537741	1	248059779	248059779	G	GA	heterozygous	704	1	yes	1	yes	1	yes	A
