# Supplementary material for: ICR142 Benchmarker: evaluating, optimising and benchmarking variant calling performance using the ICR142 NGS validation series
Source: Wellcome Open Res. 2018 Oct 31;3:108. Originally published 2018 Aug 31. [Version 2] doi: 10.12688/wellcomeopenres.14754.2 (PMC6234721; doi:10.12688/wellcomeopenres.14754.2)
Supplement: Supplementary file 3 [file wellcomeopenres-3-16253-s0002.tgz]

Archive with 1 entries (1 files):
- 5002db8e-a68e-4824-8ca9-65a082914a99_Supp_file_3.xlsx
