# Supplementary material for: ICR142 Benchmarker: evaluating, optimising and benchmarking variant calling performance using the ICR142 NGS validation series
Source: Wellcome Open Res. 2018 Oct 31;3:108. Originally published 2018 Aug 31. [Version 2] doi: 10.12688/wellcomeopenres.14754.2 (PMC6234721; doi:10.12688/wellcomeopenres.14754.2)
Supplement: Supplementary file 3 [file wellcomeopenres-3-16253-s0002.tgz › 5002db8e-a68e-4824-8ca9-65a082914a99_Supp_file_3.xlsx]

## Sheet: ChangeInPerformance
Sample	Gene	SangerCall	Type	Transcript	CHR	EvaluatedPosition	POS	REF	ALT	Zygosity	SiteID	Group	DeepVariant v0.5.2	DeepVariant v0.6.1	ConcordantFinalResult v0.5.2	ConcordantFinalResult v0.6.1	ExactFinalMatch v0.5.2	ExactFinalMatch v0.6.1
D69367	PABPC3	c.999delA	del	ENST00000281589	13	25671332	25671332	CA	C	heterozygous	1	.	0	2	no	yes	no	no
L17783	ZNF221	No	bs	ENST00000251269	19	44469101	NA				20	B	1	0	no	yes	.	.
L76738	OVGP1	c.1598_1621del24_p.Thr533_Val540del	del	ENST00000369732	1	111957528	111957501	CTCACAGACTGATGACTCACAGGGG	C	heterozygous	34	A	1	2	yes	yes	yes	yes
D68566	BCLAF1	No	indel	ENST00000531224	6	136582614	NA				44	B	1	0	no	yes	.	.
D69066	PABPC3	No	indel	ENST00000281589	13	25671274	NA				114	.	0	3	yes	no	.	.
L75291	HLA-A	No	indel	ENST00000396634	6	29912398	NA				122	.	1	0	no	yes	.	.
L76738	PRB2	c.154_156delTCT_p.Ser52del	del	ENST00000389362	12	11546855	11546855	GAGA	G	heterozygous	444	.	0	1	no	yes	no	yes
L86963	OR2T4	c.447_448delinsTACG	complex	ENST00000366475	1	248525328	248525329	CA	TACG	heterozygous	629	.	0	1	no	yes	no	no
L92388	SKA3	c.1120-4_1120-3dupTT	ins	ENST00000314759	13	21729952	21729952	T	TAA	heterozygous	639	.	0	1	no	yes	no	yes
L84221	CDCP2	c.1224dupC	ins	ENST00000371330	1	54605318	54605318	T	TG	heterozygous	666	A	1	2	yes	yes	yes	yes
